# Supplementary material for: Momordica charantia fruit reduces plasma fructosamine whereas stems and leaves increase plasma insulin in adult mildly diabetic obese Göttingen Minipigs
Source: PLoS One. 2024 Mar 18;19(3):e0298163. doi: 10.1371/journal.pone.0298163 (PMC10947704; doi:10.1371/journal.pone.0298163)
Supplement: S1 File — (XLSX) [file pone.0298163.s006.xlsx]

## Sheet: Data trial 1 deel 1
Trial!	Volgnr!	Zeugnr!	Gras_mean_E_gluc	Bitgrd_mean_E_gluc	Delta_mean_E_gluc	Gras_mean_S_gluc	Bitgrd_mean_S_gluc	Delta_mean_S_gluc	Gras_mean_E_gluc_corr	Bitgrd_mean_E_gluc_corr	Delta_mean_E_gluc_corr	Gras_mean_S_gluc_corr	Bitgrd_mean_S_gluc_corr	Delta_mean_E_gluc_corr	Gras_mean_insulin	Bitgrd_mean_insulin	Delta_mean_insulin	Gras_mean_fructo_2_meas	Bitgrd_mean_fructo_2_meas	Delta_mean_fructo_2_meas	Gras_mean_fructo_3_meas	Bitgrd_mean_fructo_3_meas	Delta_mean_fructo_3_meas	Gras_mean_tot_protein	Bitgrd_mean_tot_protein	Delta_mean_tot_protein	Gras_mean_corr_fructo	Bitgrd_mean_corr_fructo	Delta_mean_corr_fructo	Gras_perc	Gras_HOMA	Bitgrd_HOMA	Delta_HOMA	Gras_fact_fructo_insulin	Bitgrd_fact_fructo_insulin	Delta_fact_fructo_insulin	Gras_fact_fructo_protein_insulin	Bitgrd_fact_fructo_protein_insulin	Delta_fact_fructo_protein_insulin
1	1	322519	8.1	3.95	4.15	2.9	2.8	0.1	8.1	3.95	4.15	2.9	2.8	0.1	14.02	11.01	3.01	317.76	355.24	-37.48	317.76	355.24	-37.48	92.72	92.67	0.05	3.43	3.83	-0.4	100	40.658	30.828	9.83	4455	3911.19	543.803	0.244443	0.348173	-0.10373
1	2	226026	4.6	3.45	1.15	3.65	3.15	0.5	4.6	3.45	1.15	3.65	3.15	0.5	7.48	9.58	-2.1	480.16	457.1	23.06	480.16	457.1	23.06	82.97	79.64	3.33	5.79	5.74	0.05	100	27.302	30.177	-2.875	3591.6	4379.02	-787.421	0.773683	0.599121	0.174563
1	3	223651	3.75	3.55	0.2	2.95	1.9	1.05	3.75	3.55	0.2	2.95	1.9	1.05	5.16	3.27	1.89	393.03	369.33	23.7	393.03	369.33	23.7	92.69	89.56	3.13	4.24	4.12	0.12	100	15.222	6.213	9.009	2028.03	1207.71	820.326	0.821756	1.26111	-0.439353
1	4	324922	4.95	4.35	0.6	3.1	3.05	0.05	4.95	4.35	0.6	3.1	3.05	0.05	14.49	13.67	0.82	378.62	389.51	-10.89	378.62	389.51	-10.89	75.78	96.83	-21.05	5	4.02	0.98	100	44.919	41.6935	3.2255	5486.2	5324.6	161.602	0.344811	0.294266	0.0505445
1	5	322779	3.6	4.5	-0.9	3.2	3.15	0.05	3.6	4.5	-0.9	3.2	3.15	0.05	21.71	10.42	11.29	311.45	229.99	81.46	311.45	229.99	81.46	71.28	76.33	-5.05	4.37	3.01	1.36	100	69.472	32.823	36.649	6761.58	2396.5	4365.08	0.201262	0.289165	-0.0879036
1	6	225848	4.6	5.68	-1.08	3.45	4.15	-0.7	4.6	5.1	-0.5	3.45	4.15	-0.7	7.68	12.83	-5.15	288.5	394.26	-105.76	288.5	394.26	-105.76	103.89	99.89	4	2.78	3.95	-1.17	100	26.496	53.2445	-26.7485	2215.68	5058.36	-2842.68	0.361585	0.307634	0.0539516
1	7	322621	7.5	4.75	2.75	3.5	3.35	0.15	7.5	4.75	2.75	3.5	3.35	0.15	7.23	6.14	1.09	430.72	402.81	27.91	430.72	402.81	27.91	108.28	113.14	-4.86	3.98	3.56	0.42	100	25.305	20.569	4.736	3114.11	2473.25	640.852	0.550185	0.57985	-0.0296654
1	8	222427	3.8	3.45	0.35	1.95	4.6	-2.65	3.8	3.45	0.35	1.95	4.6	-2.65	11	20.86	-9.86	349.7	280.84	68.86	349.7	280.84	68.86	75.61	87.5	-11.89	4.63	3.21	1.42	100	21.45	95.956	-74.506	3846.7	5858.32	-2011.62	0.420459	0.153864	0.266595
1	9	222659	3.7	3.45	0.25	2.15	2.6	-0.45	3.7	3.35	0.35	2.15	2.6	-0.45	7.36	4.35	3.01	330.25	289.4	40.85	330.25	289.4	40.85	89.53	125.39	-35.86	3.69	2.31	1.38	100	15.824	11.31	4.514	2430.64	1258.89	1171.75	0.501183	0.530574	-0.0293914
1	10	224300	3.85	3.25	0.6	4.15	2.9	1.25	3.85	3.25	0.6	4.15	2.9	1.25	17.23	4.85	12.38	601.64	636.49	-34.85	601.64	636.49	-34.85	100.56	119.56	-19	5.98	5.32	0.66	100	71.5045	14.065	57.4395	10366.3	3086.98	7279.28	0.347237	1.09765	-0.750413
1	12	324506	2.85	12.17	-9.32	2.6	10.4	-7.8	2.85	13.45	-10.6	2.6	10.4	-7.8	7.72	8.53	-0.81	305.99	778.12	-472.13	305.99	778.12	-472.13	102.75	96.56	6.19	2.98	8.06	-5.08	100	20.072	88.712	-68.64	2362.24	6637.36	-4275.12	0.385752	0.944714	-0.558962
1	13	321092	17.3	11.4	5.9	14.35	13.15	1.2	17.3	11.4	5.9	14.35	13.15	1.2	2.35	5.45	-3.1	743.67	654.25	89.42	743.67	654.25	89.42	83.75	80.31	3.44	8.88	8.15	0.73	100	33.7225	71.6675	-37.945	1747.62	3565.66	-1818.04	3.77857	1.49478	2.28379
1	14	222791	7.35	4.35	3	3.2	3.5	-0.3	7.35	4.35	3	3.2	3.5	-0.3	5.11	14.45	-9.34	400.79	487.89	-87.1	400.79	487.89	-87.1	134.81	98.97	35.84	2.97	4.93	-1.96	100	16.352	50.575	-34.223	2048.04	7050.01	-5001.97	0.5818	0.341154	0.240646
1	15	326168	10.8	12.23	-1.43	8.65	7.75	0.9	10.8	12.23	-1.43	8.65	7.75	0.9	5.43	4.89	0.54	817.97	764.71	53.26	817.97	764.71	53.26	110.66	79.63	31.03	7.39	9.6	-2.21	100	46.9695	37.8975	9.072	4441.58	3739.43	702.145	1.36128	1.96386	-0.602585
1	16	324286	14.45	16.25	-1.8	13.95	11.95	2	14.45	16.25	-1.8	13.95	11.95	2	4.74	7.45	-2.71	488.55	480	8.55	488.55	480	8.55	122.16	105.06	17.1	4	4.57	-0.57	100	66.123	89.0275	-22.9045	2315.73	3576	-1260.27	0.843726	0.613264	0.230462
1	17	326907	5.8	10	-4.2	10.15	10.15	0	5.8	10	-4.2	10.15	10.15	0	5.92	9.77	-3.85	738.13	782.66	-44.53	738.13	782.66	-44.53	141.03	138.84	2.19	5.23	5.64	-0.41	100	60.088	99.1655	-39.0775	4369.73	7646.59	-3276.86	0.884096	0.576984	0.307112
1	20	221590	2.65	2.75	-0.1	2.15	2.25	-0.1	2.65	2.75	-0.1	2.15	2.25	-0.1	12.83	17.85	-5.02	333	272.32	60.68	333	272.32	60.68	101.09	115.72	-14.63	3.29	2.35	0.94	100	27.5845	40.1625	-12.578	4272.39	4860.91	-588.522	0.256749	0.131836	0.124914
Based on all pigs				Gemiddelde	0.00705882			-0.279412			-0.0282353			-0.279412			-0.465294			-18.5288			-18.5288			-0.355294			-0.22				-10.8837			-363.392			0.0665044
				Standdaard deviatie	3.27769			2.12174			3.4917			2.12174			5.8103			126.041			126.041			17.3613			1.61805				33.2099			2921.42			0.63803
				Gem -/- 2x SD	-6.54832			-4.52289			-7.01164			-4.52289			-12.0859			-270.611			-270.611			-35.0779			-3.4561				-77.3035			-6206.24			-1.20955
				Gem +/+ 2x SD	6.56244			3.96407			6.95517			3.96407			11.1553			233.554			233.554			34.3673			3.0161				55.5362			5479.45			1.34256
Based on pigs 1-10				Gemiddelde	0.807			-0.065			0.875			-0.065			1.638			7.686			7.686			-8.72			0.482				2.12735			934.098			-0.0894803
				Standdaard deviatie	1.50055			1.03079			1.43235			1.03079			6.3687			53.1515			53.1515			12.4781			0.810269				33.3213			2807.89			0.28343
				Gem -/- 2x SD	-2.19409			-2.12658			-1.9897			-2.12658			-11.0994			-98.6171			-98.6171			-33.6763			-1.13854				-64.5152			-4681.68			-0.65634
				Gem +/+ 2x SD	3.80809			1.99658			3.7397			1.99658			14.3754			113.989			113.989			16.2363			2.10254				68.7699			6549.88			0.47738
Based on pigs 12-17				Gemiddelde	-1.30833			-0.666667			-1.52167			-0.666667			-3.21167			-75.4217			-75.4217			15.965			-1.58333				-32.2863			-2488.35			0.316744
				Standdaard deviatie	4.88752			3.27906			5.24725			3.27906			3.11103			186.749			186.749			13.3256			1.84916				23.1013			1926.54			0.956959
				Gem -/- 2x SD	-11.0834			-7.22478			-12.0162			-7.22478			-9.43373			-448.92			-448.92			-10.6863			-5.28165				-78.4889			-6341.43			-1.59717
				Gem +/+ 2x SD	8.4667			5.89145			8.97284			5.89145			3.0104			298.076			298.076			42.6163			2.11498				13.9162			1364.73			2.23066

## Sheet: Data trial 1 deel 2
Trial!	Volgnr!	Zeugnr!	Gras_ketonen	Bitgrd_ketonen	Delta_ketonen	Gras_chol	Bitgrd_chol	Delta_chol	Gras_HDL	Bitgrd_HDL	Delta_HDL	Gras_triglyc	Bitgrd_triglyc	Delta_triglyc	Gras_chol_HDL	Bitgrd_chol_HDL	Delta_chol_HDL	Gras_LDL	Bitgrd_LDL	Delta_LDL	Gras_gew_begin	Bitgrd_gew_begin	Delta_gew_begin	Gras_gew_eind	Bitgrd_gew_eind	Delta_gew_eind	Gras_voerrest	Bitgrd_voerrest	Delta_voerrest	Gras_perc_voerrest	Bitgrd_perc_voerrest	Delta_perc_voerrest	Gras_chol_HDL_berek	Bitgrd_chol_HDL_berek	Delta_chol_HDL_berek	Gras_LDL_berek	Bitgrd_LDL_berek	Delta_LDL_berek	Gras_voeropname	Bitgrd_voeropname	Delta_voeropname
1	1	322519	0.1	0	0.1	6.44	7.79	-1.35	2.04	2.33	-0.29	0.84	1.02	-0.18	3.2	3.3	-0.1	4.04	4.99	-0.95	95.2	94.8	0.4	93.3	95.2	-1.9	0	0	0	0	0	0	3.15686	3.34335	-0.186485	4.01818	4.99636	-0.978182	0.5	0.5	0
1	2	226026	0	0.2	-0.2	9.18	7.11	2.07	2.59	2.59	0	0.65	0.68	-0.03	*	*	*	*	*	*	76.6	76.1	0.5	76.1	76.2	-0.1	0	0	0	0	0	0	3.5444	2.74517	0.799228	6.29455	4.21091	2.08364	0.5	0.5	0
1	3	223651	0.2	0	0.2	4.94	5.85	-0.91	2.59	2.59	0	1.25	1.26	-0.01	*	*	*	*	*	*	95.6	95.9	-0.3	95.7	95.6	0.1	0	0	0	0	0	0	1.90734	2.25869	-0.351351	1.78182	2.68727	-0.905455	0.5	0.5	0
1	4	324922	0	0.3	-0.3	6.47	3.85	2.62	2.53	2.59	-0.06	1.32	0.96	0.36	*	*	*	*	*	*	107	107.7	-0.7	107.7	107.7	0	0	0	0	0	0	0	2.55731	1.48649	1.07083	3.34	0.823636	2.51636	0.5	0.5	0
1	5	322779	0	0	0	4.99	5.66	-0.67	2.43	2.41	0.02	0.8	0.79	0.01	2.1	2.4	-0.3	2.2	2.9	-0.7	98.2	97.3	0.9	98.5	98.2	0.3	0	0	0	0	0	0	2.0535	2.34855	-0.29505	2.19636	2.89091	-0.694545	0.5	0.5	0
1	6	225848	0	0.4	-0.4	6.62	5.82	0.8	2.59	2.59	0	1.24	1.05	0.19	*	*	*	*	*	*	90.6	90.4	0.2	90.4	89.4	1	0	20	-20	0	1	-1	2.55598	2.2471	0.30888	3.46636	2.75273	0.713636	0.5	0.495	0.005
1	7	322621	0.1	0.2	-0.1	4.16	4.99	-0.83	1.5	1.76	-0.26	1.08	1.77	-0.69	2.8	2.8	0	2.17	2.43	-0.26	88.4	87.6	0.8	87.1	88.4	-1.3	23.93	25	-1.07	1.46	2	-0.54	2.77333	2.83523	-0.0618939	2.16909	2.42545	-0.256364	0.4927	0.49	0.0027
1	8	222427	0	0	0	7.37	3.96	3.41	2.59	2.46	0.13	1.13	0.86	0.27	*	*	*	*	*	*	92.8	93.3	-0.5	93.3	92.4	0.9	30	40.6	-10.6	1.5	2.03	-0.53	2.84556	1.60976	1.2358	4.26636	1.10909	3.15727	0.4925	0.48985	0.00265
1	9	222659	0.1	0.1	0	4.86	5.07	-0.21	2.59	2.41	0.18	0.67	0.68	-0.01	*	*	*	*	*	*	90.1	89.5	0.6	89.5	90.1	-0.6	0	0	0	0	0	0	1.87645	2.10373	-0.227287	1.96545	2.35091	-0.385455	0.5	0.5	0
1	10	224300	0.3	0	0.3	5.98	5.79	0.19	2.59	2.25	0.34	1.38	0.99	0.39	*	*	*	*	*	*	96.4	96.8	-0.4	96.1	96.4	-0.3	0	0	0	0	0	0	2.30888	2.57333	-0.264453	2.76273	3.09	-0.327273	0.5	0.5	0
1	12	324506	0.1	0.1	0	5.12	2.59	2.53	2.17	1.24	0.93	1.73	1.24	0.49	*	*	*	*	*	*	89.1	87.7	1.4	87.7	85.7	2	0	20	-20	0	1	-1	2.35945	2.08871	0.270737	2.16364	0.786364	1.37727	0.5	0.495	0.005
1	13	321092	0.7	1.1	-0.4	2.59	2.59	0	0.96	0.67	0.29	1.79	1.42	0.37	*	*	*	*	*	*	69	73.7	-4.7	66.7	69	-2.3	131.62	0	131.62	9.32	9.72	-0.4	2.69792	3.86567	-1.16775	0.816364	1.27455	-0.458182	0.4534	0.4514	0.002
1	14	222791	0.1	0	0.1	6.85	5.04	1.81	2.59	2.59	0	0.77	0.79	-0.02	*	*	*	*	*	*	100.5	100.3	0.2	101.6	100.5	1.1	0	0	0	0	0	0	2.64479	1.94595	0.698842	3.91	2.09091	1.81909	0.5	0.5	0
1	15	326168	0	0	0	3.31	3.7	-0.39	1.6	2.59	-0.99	0.74	1.17	-0.43	*	*	*	*	*	*	89.4	88.2	1.2	88.2	87.7	0.5	0	0	0	2.16	0	2.16	2.06875	1.42857	0.640179	1.37364	0.578182	0.795455	0.4892	0.5	-0.0108
1	16	324286	1.6	1.1	0.5	2.87	2.59	0.28	0.83	1.03	-0.2	3.69	2.84	0.85	*	*	*	*	*	*	90.3	86.5	3.8	86.5	80.5	6	0	150	-150	5.75	16.3	-10.55	3.45783	2.51456	0.943268	0.362727	0.269091	0.0936364	0.47125	0.4185	0.05275
1	17	326907	0.1	0	0.1	6.73	6.03	0.7	2.59	1.86	0.73	2.45	2.63	-0.18	*	*	*	*	*	*	82.3	83.4	-1.1	82.8	82.3	0.5	6.67	40	-33.33	0.33	2	-1.67	2.59846	3.24194	-0.64348	3.02636	2.97455	0.0518182	0.49835	0.49	0.00835
1	20	221590	0.2	0.1	0.1	4.53	2.74	1.79	2.59	2.3	0.29	0.64	0.58	0.06	*	*	*	*	*	*	80.6	81.7	-1.1	81.7	81.1	0.6	0	22	-22	0	1.1	-1.1	1.74903	1.1913	0.55773	1.64909	0.176364	1.47273	0.5	0.4945	0.0055
Based on all pigs				Gemiddelde	0			0.696471			0.0652941			0.0847059			-0.133333			-0.636667			0.0705882			0.382353			-7.37529			-0.860588			0.195749			0.592674			0.00430294
				Standdaard deviatie	0.227519			1.38567			0.408312			0.351403			0.124722			0.285229			1.63699			1.75809			49.3532			2.545			0.645227			1.23644			0.012725
				Gem -/- 2x SD	-0.455037			-2.07487			-0.751331			-0.618099			-0.382777			-1.20712			-3.20338			-3.13382			-106.082			-5.95058			-1.0947			-1.88021			-0.021147
				Gem +/+ 2x SD	0.455037			3.46781			0.881919			0.787511			0.11611			-0.0662088			3.34456			3.89852			91.331			4.2294			1.4862			3.06555			0.0297529
Based on pigs 1-10				Gemiddelde	-0.04			0.512			0.006			0.03			-0.133333			-0.636667			0.15			-0.19			-3.167			-0.207			0.202822			0.492364			0.001035
				Standdaard deviatie	0.205913			1.5705			0.178953			0.298563			0.124722			0.285229			0.55			0.854927			6.42811			0.338232			0.580292			1.45971			0.00169116
				Gem -/- 2x SD	-0.451825			-2.62899			-0.351905			-0.567126			-0.382777			-1.20712			-0.95			-1.89985			-16.0232			-0.883464			-0.957762			-2.42706			-0.00234732
				Gem +/+ 2x SD	0.371825			3.65299			0.363905			0.627126			0.11611			-0.0662088			1.25			1.51985			9.68922			0.469464			1.36341			3.41178			0.00441732
Based on pigs 12-17				Gemiddelde	0.05			0.821667			0.126667			0.18			#DIV/0!			#DIV/0!			0.133333			1.3			-11.9517			-1.91			0.123632			0.613182			0.00955
				Standdaard deviatie	0.262996			1.02848			0.633211			0.432589			#DIV/0!			#DIV/0!			2.6164			2.47857			82.1357			4.04204			0.768903			0.796257			0.0202102
				Gem -/- 2x SD	-0.475991			-1.2353			-1.13975			-0.685178			#DIV/0!			#DIV/0!			-5.09947			-3.65715			-176.223			-9.99407			-1.41417			-0.979332			-0.0308704
				Gem +/+ 2x SD	0.575991			2.87864			1.39309			1.04518			#DIV/0!			#DIV/0!			5.36614			6.25715			152.32			6.17407			1.66144			2.2057			0.0499704

## Sheet: Data trial 2 deel 1
Trial!	Volgnr!	Zeugnr!	Gras_mean_E_gluc	Bitgrd_mean_E_gluc	Delta_mean_E_gluc	Gras_mean_S_gluc	Bitgrd_mean_S_gluc	Delta_mean_S_gluc	Gras_mean_E_gluc_corr	Bitgrd_mean_E_gluc_corr	Delta_mean_E_gluc_corr	Gras_mean_S_gluc_corr	Bitgrd_mean_S_gluc_corr	Delta_mean_S_gluc_corr	Gras_mean_insulin	Bitgrd_mean_insulin	Delta_mean_insulin	Gras_mean_fructo_2_meas	Bitgrd_mean_fructo_2_meas	Delta_mean_fructo_2_meas	Gras_mean_fructo_3_meas	Bitgrd_mean_fructo_3_meas	Delta_mean_fructo_3_meas	Gras_mean_tot_protein	Bitgrd_mean_tot_protein	Delta_mean_tot_protein	Gras_mean_corr_fructo	Bitgrd_mean_corr_fructo	Delta_mean_corr_fructo	Gras_HOMA	Bitgrd_HOMA	Delta_HOMA	Gras_fact_fructo_insulin	Bitgrd_fact_fructo_insulin	Delta_fact_fructo_insulin	Gras_fact_fructo_protein_insulin	Bitgrd_fact_fructo_protein_insulin	Delta_fact_fructo_protein_insulin
2	1	322519	4.15	4.1	0.05	3.8	2.75	1.05	4.15	4.1	0.05	3.8	2.75	1.05	18.15	8.22	9.93	363.88	366.77	-2.89	363.88	366.77	-2.89	76.36	82.19	-5.83	4.77	4.46	0.31	68.97	22.605	46.365	6604.42	3014.85	3589.57	0.262552	0.542879	-0.280327
2	2	226026	4.95	2.6	2.35	3.4	3.2	0.2	4.95	2.6	2.35	3.4	3.2	0.2	8.5	22.15	-13.65	426.99	363.11	63.88	426.99	363.11	63.88	101.58	88.61	12.97	4.2	4.1	0.1	28.9	70.88	-41.98	3629.41	8042.89	-4413.47	0.494528	0.185004	0.309523
2	3	223651	*	*	*	3.6	2.8	0.8	*	*	*	3.6	2.8	0.8	17.21	7.61	9.6	319.04	413.21	-94.17	319.04	413.21	-94.17	86.64	116.78	-30.14	3.68	3.54	0.14	61.956	21.308	40.648	5490.68	3144.53	2346.15	0.213967	0.464962	-0.250996
2	4	324922	3.8	3.35	0.45	2.85	3.85	-1	3.8	3.35	0.45	2.85	3.85	-1	8.17	21.67	-13.5	385.35	442.04	-56.69	385.35	442.04	-56.69	80.17	88.61	-8.44	4.81	4.99	-0.18	23.2845	83.4295	-60.145	3148.31	9579.01	-6430.7	0.588331	0.230208	0.358123
2	5	322779	3.55	3.55	0	4.15	3.3	0.85	3.55	3.55	0	4.15	3.3	0.85	13.78	14.04	-0.26	378.33	401.01	-22.68	378.33	401.01	-22.68	79.03	78.78	0.25	4.79	5.09	-0.3	57.187	46.332	10.855	5213.39	5630.18	-416.793	0.3474	0.362554	-0.0151537
2	6	225848	5.25	3.3	1.95	3.8	5.15	-1.35	5.25	3.3	1.95	3.8	5.15	-1.35	12.96	42.34	-29.38	299.3	335.75	-36.45	299.3	335.75	-36.45	84	87.56	-3.56	3.56	3.83	-0.27	49.248	218.051	-168.803	3878.93	14215.7	-10336.7	0.27493	0.0905648	0.184365
2	7	322621	4.3	3.7	0.6	3.2	3.9	-0.7	4.3	3.7	0.6	3.2	3.9	-0.7	5.56	3.51	2.05	286.24	304.7	-18.46	286.24	304.7	-18.46	85.39	85.44	-0.05	3.35	3.57	-0.22	17.792	13.689	4.103	1591.49	1069.5	521.997	0.602904	1.01602	-0.41312
2	8	222427	3.6	3	0.6	4.65	4.5	0.15	3.6	3	0.6	4.65	4.5	0.15	10.13	8.07	2.06	380.69	306.05	74.64	380.69	306.05	74.64	88.81	87.72	1.09	4.29	3.49	0.8	47.1045	36.315	10.7895	3856.39	2469.82	1386.57	0.423156	0.432335	-0.00917917
2	9	222659	3.15	3.6	-0.45	3.43	2.85	0.58	3.15	3.6	-0.45	3.43	2.85	0.58	6.29	4.58	1.71	294.35	248.44	45.91	294.35	248.44	45.91	93.31	77.83	15.48	3.15	3.19	-0.04	21.5747	13.053	8.5217	1851.46	1137.86	713.606	0.501516	0.696962	-0.195445
2	10	224300	4.45	3.65	0.8	3.7	4.05	-0.35	4.45	3.65	0.8	3.7	4.05	-0.35	15.68	30.64	-14.96	570.08	475.4	94.68	570.08	475.4	94.68	100.25	96.11	4.14	5.69	4.95	0.74	58.016	124.092	-66.076	8938.85	14566.3	-5627.4	0.362665	0.161437	0.201228
2	12	324506	5.05	5.45	-0.4	4.4	4.4	0	5.05	5.45	-0.4	4.4	4.4	0	9.25	8.66	0.59	736.04	414.26	321.78	736.04	414.26	321.78	102.06	97.03	5.03	7.21	4.27	2.94	40.7	38.104	2.596	6808.37	3587.49	3220.88	0.779658	0.493002	0.286656
2	13	321092	13.55	15.95	-2.4	13.35	15.45	-2.1	13.55	15.95	-2.4	13.35	15.45	-2.1	4.28	5.8	-1.52	710.21	838.44	-128.23	710.21	831.13	-120.92	107.44	126.78	-19.34	6.61	6.61	0	57.138	89.61	-32.472	3039.7	4862.95	-1823.25	1.54446	1.14023	0.404229
2	14	222791	3.8	4.95	-1.15	3.6	3.1	0.5	3.8	4.95	-1.15	3.6	3.1	0.5	10.41	6.14	4.27	549.04	521.42	27.62	549.04	521.42	27.62	104.78	102.28	2.5	5.24	5.1	0.14	37.476	19.034	18.442	5715.51	3201.52	2513.99	0.503356	0.830288	-0.326932
2	15	326168	11.15	10	1.15	8.25	7.6	0.65	11.15	10	1.15	8.25	7.6	0.65	3.85	4.71	-0.86	828.49	813.66	14.83	828.49	813.66	14.83	102.25	120.5	-18.25	8.1	6.75	1.35	31.7625	35.796	-4.0335	3189.69	3832.34	-642.652	2.10457	1.43362	0.670946
2	16	324286	11.85	12.77	-0.92	*	*	*	11.85	11.85	0	*	*	*	*	*	*	*	*	*	*	*	*	*	*	*	*	*	*	*	*	*	*	*	*	*	*	*
2	17	326907	7.5	10.95	-3.45	8.3	8.9	-0.6	7.5	10.95	-3.45	8.3	8.9	-0.6	9.15	7.07	2.08	867.39	720.79	146.6	867.39	720.79	146.6	88.94	113.97	-25.03	9.75	6.32	3.43	75.945	62.923	13.022	7936.62	5095.99	2840.63	1.06585	0.894538	0.171312
2	20	221590	1.9	2.2	-0.3	2.3	2.75	-0.45	1.9	2.2	-0.3	2.3	2.75	-0.45	34.68	31.87	2.81	289.66	331.03	-41.37	289.66	331.03	-41.37	119.44	111.59	7.85	2.43	2.97	-0.54	79.764	87.6425	-7.8785	10045.4	10549.9	-504.517	0.0699294	0.0930808	-0.0231514
Based on all pigs				Gemiddelde	-0.07			-0.110625			-0.0125			-0.110625			-2.43938			24.3125			24.7694			-3.83312			0.525			-14.1279			-816.383			0.0670049
				Standdaard deviatie	1.42342			0.856887			1.4064			0.856887			9.98876			102.99			102.326			12.8556			1.10936			50.5109			3862.54			0.296856
				Gem -/- 2x SD	-2.91684			-1.8244			-2.82531			-1.8244			-22.4169			-181.668			-179.883			-29.5442			-1.69372			-115.15			-8541.46			-0.526708
				Gem +/+ 2x SD	2.77684			1.60315			2.80031			1.60315			17.5381			230.293			229.422			21.878			2.74372			86.8939			6908.69			0.660717
Based on pigs 1-10				Gemiddelde	0.705556			0.023			0.705556			0.023			-4.64			4.777			4.777			-1.409			0.108			-21.5722			-1866.72			-0.0110981
				Standdaard deviatie	0.857141			0.793323			0.857141			0.793323			12.0103			58.9656			58.9656			11.9696			0.379731			61.4104			4310.1			0.254572
				Gem -/- 2x SD	-1.00873			-1.56365			-1.00873			-1.56365			-28.6605			-113.154			-113.154			-25.3481			-0.651463			-144.393			-10486.9			-0.520243
				Gem +/+ 2x SD	2.41984			1.60965			2.41984			1.60965			19.3805			122.708			122.708			22.5301			0.867463			101.249			6753.47			0.498047
Based on pigs 12-17				Gemiddelde	-1.195			-0.31			-1.04167			-0.31			0.912			76.52			77.982			-11.018			1.572			-0.4891			1221.92			0.241242
				Standdaard deviatie	1.45749			0.996193			1.52518			0.996193			2.088			150.455			148.481			12.314			1.40675			17.8097			2051.11			0.328933
				Gem -/- 2x SD	-4.10999			-2.30239			-4.09203			-2.30239			-3.264			-224.389			-218.979			-35.6459			-1.24149			-36.1085			-2880.3			-0.416624
				Gem +/+ 2x SD	1.71999			1.68239			2.0087			1.68239			5.088			377.429			374.943			13.6099			4.38549			35.1303			5324.13			0.899108

## Sheet: Data trial 2 deel 2
Trial!	Volgnr!	Zeugnr!	Gras_ketonen	Bitgrd_ketonen	Delta_ketonen	Gras_chol	Bitgrd_chol	Delta_chol	Gras_HDL	Bitgrd_HDL	Delta_HDL	Gras_triglyc	Bitgrd_triglyc	Delta_triglyc	Gras_chol_HDL	Bitgrd_chol_HDL	Delta_chol_HDL	Gras_LDL	Bitgrd_LDL	Delta_LDL	Gras_gew_begin	Bitgrd_gew_begin	Delta_gew_begin	Gras_gew_eind	Bitgrd_gew_eind	Delta_gew_eind	Gras_voerrest	Bitgrd_voerrest	Delta_voerrest	Gras_perc_voerrest	Bitgrd_perc_voerrest	Delta_perc_voerrest	Gras_chol_HDL_berek	Bitgrd_chol_HDL_berek	Delta_chol_HDL_berek	Gras_LDL_berek	Bitgrd_LDL_berek	Delta_LDL_berek	Gras_voeropname	Bitgrd_voeropname	Delta_voeropname
2	1	322519	0	0.2	-0.2	3.72	5.64	-1.92	1.5	1.89	-0.39	1	1.07	-0.07	2.5	3	-0.5	1.78	3.26	-1.48	94.2	93.3	0.9	95.4	94.2	1.2	0	0	0	0	0	0	2.48	2.98413	-0.504127	1.76545	3.26364	-1.49818	0.5	0.5	0
2	2	226026	0	0	0	8.1	8.46	-0.36	2.59	2.51	0.08	0.82	0.8	0.02	*	*	*	*	*	*	76.2	78.2	-2	78.2	79	-0.8	0	0	0	0	0	0	3.12741	3.37052	-0.243105	5.13727	5.58636	-0.449091	0.5	0.5	0
2	3	223651	0	0.1	-0.1	3.41	3.57	-0.16	1.97	1.89	0.08	1.4	1.14	0.26	1.7	1.9	-0.2	0.83	1.16	-0.33	96.6	95.7	0.9	96.7	96.6	0.1	0	0	0	0	0	0	1.73096	1.88889	-0.157924	0.803636	1.16182	-0.358182	0.5	0.5	0
2	4	324922	0.1	0.2	-0.1	5.15	3.47	1.68	2.28	1.81	0.47	1.21	1.09	0.12	2.3	1.9	0.4	2.33	1.16	1.17	107.7	108.2	-0.5	108.2	108.9	-0.7	0	0	0	0	0	0	2.25877	1.91713	0.341645	2.32	1.16455	1.15545	0.5	0.5	0
2	5	322779	0.1	0	0.1	3.52	4.97	-1.45	1.94	2.25	-0.31	0.56	0.85	-0.29	1.8	2.2	-0.4	1.32	2.33	-1.01	97.7	98.5	-0.8	98.9	97.7	1.2	0	0	0	0	0	0	1.81443	2.20889	-0.394456	1.32545	2.33364	-1.00818	0.5	0.5	0
2	6	225848	0.3	0.1	0.2	4.32	4.99	-0.67	2.59	2.53	0.06	1.05	1.08	-0.03	*	*	*	*	*	*	89.4	88.8	0.6	88.8	89.8	-1	0	0	0	0	0	0	1.66795	1.97233	-0.304378	1.25273	1.96909	-0.716364	0.5	0.5	0
2	7	322621	0	0	0	2.59	4.99	-2.4	1.01	2.17	-1.16	1.12	1.44	-0.32	*	*	*	*	*	*	87.3	87.1	0.2	86.7	87.3	-0.6	40	26.67	13.33	2	1.33	0.67	2.56436	2.29954	0.264817	1.07091	2.16545	-1.09455	0.49	0.49335	-0.00335
2	8	222427	0.1	0.2	-0.1	4.58	4.47	0.11	2.51	2.41	0.1	0.98	1.14	-0.16	1.8	1.9	-0.1	1.63	1.55	0.08	92.4	93.5	-1.1	93.5	92.2	1.3	4	13.33	-9.33	0.2	0.67	-0.47	1.8247	1.85477	-0.0300706	1.62455	1.54182	0.0827273	0.499	0.49665	0.00235
2	9	222659	0	0.1	-0.1	3.6	4.22	-0.62	2.3	1.99	0.31	0.65	0.73	-0.08	1.6	2.1	-0.5	1.01	1.89	-0.88	90.9	89.5	1.4	91.3	90.9	0.4	0	0	0	0	0	0	1.56522	2.1206	-0.555386	1.00455	1.89818	-0.893636	0.5	0.5	0
2	10	224300	0.2	0	0.2	4.99	4.5	0.49	1.94	2.2	-0.26	0.99	1.63	-0.64	2.6	2	0.6	2.61	1.58	1.03	97.1	96.1	1	96.8	97.1	-0.3	0	0	0	0	0	0	2.57216	2.04545	0.52671	2.6	1.55909	1.04091	0.5	0.5	0
2	12	324506	0.1	0	0.1	4.09	3.52	0.57	2.1	1.78	0.32	2.93	1.95	0.98	2	2	0	0.65	0.85	-0.2	85.7	86.7	-1	86.7	87.4	-0.7	0	0	0	0	0	0	1.94762	1.97753	-0.029909	0.658182	0.853636	-0.195455	0.5	0.5	0
2	13	321092	0.2	0.5	-0.3	6.03	6.36	-0.33	1.71	1.76	-0.05	2.02	2.21	-0.19	3.5	3.6	-0.1	3.41	3.6	-0.19	66.7	66.7	0	67.5	66.7	0.8	0	15	-15	0	0.83	-0.83	3.52632	3.61364	-0.0873206	3.40182	3.59545	-0.193636	0.5	0.49585	0.00415
2	14	222791	0.1	0	0.1	5.66	5.38	0.28	2.59	2.59	0	0.8	0.86	-0.06	*	*	*	*	*	*	102.2	101.6	0.6	103.7	102.2	1.5	0	0	0	0	0	0	2.18533	2.07722	0.108108	2.70636	2.39909	0.307273	0.5	0.5	0
2	15	326168	0	0.2	-0.2	5.64	6.57	-0.93	2.46	2.35	0.11	0.99	0.95	0.04	2.3	2.8	-0.5	2.74	3.8	-1.06	87.7	89.1	-1.4	89.1	88.9	0.2	0	0	0	0	0	0	2.29268	2.79574	-0.503062	2.73	3.78818	-1.05818	0.5	0.5	0
2	16	324286	*	*	*	*	*	*	*	*	*	*	*	*	*	*	*	*	*	*	80.5	74.6	5.9	74.6	76.3	-1.7	342.83	8.33	334.5	17.89	10.28	7.61	*	*	*	*	*	*	0.41055	0.4486	-0.03805
2	17	326907	0.2	0	0.2	6.73	6.21	0.52	2.2	2.04	0.16	1.38	1.56	-0.18	3.1	3	0.1	3.91	3.47	0.44	82.8	82.8	0	83.6	82.8	0.8	0	0	0	0	0	0	3.05909	3.04412	0.0149733	3.90273	3.46091	0.441818	0.5	0.5	0
2	20	221590	0.2	0.2	0	4.4	3.03	1.37	2.41	2.2	0.21	0.7	0.68	0.02	1.8	1.4	0.4	1.68	0.52	1.16	81.1	81.3	-0.2	81.3	80.9	0.4	5	0	5	0.25	0	0.25	1.82573	1.37727	0.448453	1.67182	0.520909	1.15091	0.49875	0.5	-0.00125
Based on all pigs				Gemiddelde	-0.0125			-0.23875			-0.016875			-0.03625			-0.0666667			-0.105833			0.264706			0.123529			19.3235			0.425294			-0.0690644			-0.205398			-0.00212647
				Standdaard deviatie	0.149478			1.06725			0.369708			0.328802			0.365908			0.872472			1.68137			0.912997			78.9852			1.81915			0.331507			0.816272			0.00909577
				Gem -/- 2x SD	-0.311457			-2.37325			-0.756291			-0.693855			-0.798483			-1.85078			-3.09802			-1.70247			-138.647			-3.21301			-0.732078			-1.83794			-0.020318
				Gem +/+ 2x SD	0.286457			1.89575			0.722541			0.621355			0.66515			1.63911			3.62744			1.94952			177.294			4.0636			0.59395			1.42715			0.0160651
Based on pigs 1-10				Gemiddelde	-0.01			-0.53			-0.102			-0.119			-0.1			-0.202857			0.06			0.08			0.4			0.02			-0.105627			-0.373909			-0.0001
				Standdaard deviatie	0.13			1.1315			0.435977			0.239727			0.40708			0.944302			1.0509			0.851822			5.1297			0.258031			0.353339			0.84428			0.00129016
				Gem -/- 2x SD	-0.27			-2.79301			-0.973954			-0.598454			-0.91416			-2.09146			-2.04181			-1.62364			-9.85939			-0.496062			-0.812306			-2.06247			-0.00268031
				Gem +/+ 2x SD	0.25			1.73301			0.769954			0.360454			0.71416			1.68575			2.16181			1.78364			10.6594			0.536062			0.601051			1.31465			0.00248031
Based on pigs 12-17				Gemiddelde	-0.02			0.022			0.108			0.118			-0.125			-0.2525			0.683333			0.15			53.25			1.13			-0.099442			-0.139636			-0.00565
				Standdaard deviatie	0.193907			0.573599			0.129831			0.439199			0.227761			0.53345			2.42653			1.06575			125.898			2.91375			0.211688			0.526797			0.0145687
				Gem -/- 2x SD	-0.407814			-1.1252			-0.151661			-0.760399			-0.580522			-1.3194			-4.16973			-1.98151			-198.546			-4.6975			-0.522818			-1.19323			-0.0347875
				Gem +/+ 2x SD	0.367814			1.1692			0.367661			0.996399			0.330522			0.8144			5.5364			2.28151			305.046			6.9575			0.323934			0.913957			0.0234875

## Sheet: Data trial 3 deel 1
Trial!	Volgnr!	Zeugnr!	Gras_mean_E_gluc	Bitgrd_mean_E_gluc	Delta_mean_E_gluc	Gras_mean_S_gluc	Bitgrd_mean_S_gluc	Delta_mean_S_gluc	Gras_mean_E_gluc_corr	Bitgrd_mean_E_gluc_corr	Delta_mean_E_gluc_corr	Gras_mean_S_gluc_corr	Bitgrd_mean_S_gluc_corr	Delta_mean_S_gluc_corr	Gras_mean_insulin	Bitgrd_mean_insulin	Delta_mean_insulin	Gras_mean_fructo_2_meas	Bitgrd_mean_fructo_2_meas	Delta_mean_fructo_2_meas	Gras_mean_fructo_3_meas	Bitgrd_mean_fructo_3_meas	Delta_mean_fructo_3_meas	Gras_mean_tot_protein	Bitgrd_mean_tot_protein	Delta_mean_tot_protein	Gras_mean_corr_fructo	Bitgrd_mean_corr_fructo	Delta_mean_corr_fructo	Gras_HOMA	Bitgrd_HOMA	Delta_HOMA	Gras_fact_fructo_insulin	Bitgrd_fact_fructo_insulin	Delta_fact_fructo_insulin	Gras_fact_fructo_protein_insulin	Bitgrd_fact_fructo_protein_insulin	Delta_fact_fructo_protein_insulin
3	1	322519	3.2	3.4	-0.2	3.3	4.2	-0.9	3.2	3.4	-0.2	3.3	4.2	-0.9	15.67	11.73	3.94	370.93	306.87	64.06	370.93	306.87	64.06	89.78	91.61	-1.83	4.13	3.35	0.78	51.711	49.266	2.445	5812.47	3599.59	2212.89	0.263659	0.285571	-0.0219112
3	2	226026	3.4	3.35	0.05	2.8	3.2	-0.4	3.4	3.35	0.05	2.8	3.2	-0.4	9.53	9.79	-0.26	360.08	287.65	72.43	360.08	287.65	72.43	83.11	78.47	4.64	4.33	3.67	0.66	26.684	31.328	-4.644	3431.56	2816.09	615.469	0.454624	0.374436	0.0801881
3	3	223651	3.25	2.7	0.55	3.8	3.4	0.4	3.25	2.7	0.55	3.8	3.4	0.4	12.51	11.05	1.46	340.5	273.55	66.95	340.5	273.55	66.95	82.25	105.83	-23.58	4.14	2.58	1.56	47.538	37.57	9.968	4259.65	3022.73	1236.93	0.330921	0.233919	0.0970016
3	4	324922	4	4.9	-0.9	3	3.35	-0.35	4	5.4	-1.4	3	3.35	-0.35	23.06	13.05	10.01	532.69	502.9	29.79	532.69	502.9	29.79	96.17	99.31	-3.14	5.54	5.06	0.48	69.18	43.7175	25.4625	12283.8	6562.85	5720.99	0.240201	0.388041	-0.14784
3	5	322779	3.2	3.55	-0.35	3.45	3.75	-0.3	3.2	3.55	-0.35	3.45	3.75	-0.3	20.65	14.23	6.42	283.54	304.7	-21.16	283.54	304.7	-21.16	83.72	77.25	6.47	3.39	3.94	-0.55	71.2425	53.3625	17.88	5855.1	4335.88	1519.22	0.164008	0.277185	-0.113177
3	6	225848	3.45	3.2	0.25	3.68	3.65	0.03	3.45	3.2	0.25	3.87	3.65	0.22	12.6	8.31	4.29	315.95	291.65	24.3	315.95	291.65	24.3	99.31	78.61	20.7	3.18	3.71	-0.53	46.368	30.3315	16.0365	3980.97	2423.61	1557.36	0.252496	0.446461	-0.193964
3	7	322621	3.3	4.6	-1.3	3.1	3	0.1	3.3	4.6	-1.3	3.1	3	0.1	3.15	8.16	-5.01	299.75	292.55	7.2	299.75	292.55	7.2	68.5	114.61	-46.11	4.38	2.55	1.83	9.765	24.48	-14.715	944.212	2387.21	-1443	1.38918	0.312815	1.07636
3	8	222427	4.15	3.05	1.1	3.55	3.85	-0.3	4.15	3.05	1.1	3.55	3.85	-0.3	10.03	16.52	-6.49	275.44	297.05	-21.61	275.44	297.05	-21.61	70.83	64.75	6.08	3.89	4.59	-0.7	35.6065	63.602	-27.9955	2762.66	4907.27	-2144.6	0.387712	0.277702	0.110009
3	9	222659	3.65	2.85	0.8	3.2	3.05	0.15	3.65	2.35	1.3	3.2	3.05	0.15	8.76	5.71	3.05	293.9	191.28	102.62	293.9	191.28	102.62	104	107	-3	2.83	1.79	1.04	28.032	17.4155	10.6165	2574.56	1092.21	1482.36	0.322598	0.313076	0.00952242
3	10	224300	3.05	2.7	0.35	3.05	3.4	-0.35	3.05	2.7	0.35	3.05	3.4	-0.35	15.76	5.07	10.69	370.85	328.77	42.08	370.85	328.77	42.08	107.92	117.25	-9.33	3.44	2.8	0.64	48.068	17.238	30.83	5844.6	1666.86	4177.73	0.218042	0.553059	-0.335017
3	12	324506	5.65	4.65	1	4.15	3.8	0.35	5.65	4.65	1	4.15	3.8	0.35	4	12.83	-8.83	399.12	360.99	38.13	399.12	360.99	38.13	107.11	94.03	13.08	3.73	3.84	-0.11	16.6	48.754	-32.154	1596.48	4631.5	-3035.02	0.931566	0.299228	0.632338
3	13	321092	13.05	16.35	-3.3	13.1	14.4	-1.3	13.05	16.35	-3.3	13.1	14.4	-1.3	2.6	6.22	-3.62	740.53	753.12	-12.59	740.53	707.37	33.16	86.67	97.28	-10.61	8.54	7.74	0.8	34.06	89.568	-55.508	1925.38	4684.41	-2759.03	3.28625	1.24466	2.04159
3	14	222791	4.25	4.25	0	3.9	2.8	1.1	4.25	4.25	0	3.9	2.8	1.1	10.28	6.01	4.27	587.18	535.23	51.95	587.18	535.23	51.95	159.69	115.86	43.83	3.68	4.62	-0.94	40.092	16.828	23.264	6036.21	3216.73	2819.48	0.357685	0.768657	-0.410972
3	15	326168	13.1	11	2.1	7.73	7.25	0.48	13.1	11	2.1	7.83	7.25	0.58	6.92	4.32	2.6	793.32	770.63	22.69	793.32	770.63	22.69	102.34	167.19	-64.85	7.75	4.61	3.14	53.4916	31.32	22.1716	5489.77	3329.12	2160.65	1.1202	1.06697	0.0532343
3	16	324286	*	*	*	*	*	*	*	*	*	*	*	*	*	*	*	*	*	*	*	*	*	*	*	*	*	*	*	*	*	*	*	*	*	*	*	*
3	17	326907	8.37	9.65	-1.28	8.4	9.28	-0.88	8.05	9.65	-1.6	8.4	9.4	-1	14.41	10.49	3.92	761.77	826.01	-64.24	761.77	826.01	-64.24	98.41	80.69	17.72	7.74	10.24	-2.5	121.044	97.3472	23.6968	10977.1	8664.84	2312.26	0.537181	0.975866	-0.438685
3	20	221590	2.45	2.25	0.2	2.5	2.6	-0.1	2.45	2.25	0.2	2.5	2.6	-0.1	26.19	22.95	3.24	329.85	309.36	20.49	329.85	309.36	20.49	124.06	112.72	11.34	2.66	2.74	-0.08	65.475	59.67	5.805	8638.77	7099.81	1538.96	0.101519	0.119586	-0.0180666
Based on all pigs				Gemiddelde	-0.058125			-0.141875			-0.078125			-0.13125			1.855			26.4431			29.3025			-2.41187			0.345			3.32246			1123.29			0.151288
				Standdaard deviatie	1.19705			0.575741			1.27487			0.598392			5.33395			40.8985			39.6498			25.0998			1.25919			23.6934			2339.46			0.609192
				Gem -/- 2x SD	-2.45222			-1.29336			-2.62787			-1.32803			-8.8129			-55.3539			-49.9972			-52.6115			-2.17337			-44.0643			-3555.63			-1.06709
				Gem +/+ 2x SD	2.33597			1.00961			2.47162			1.06553			12.5229			108.24			108.602			47.7878			2.86337			50.7092			5802.21			1.36967
Based on pigs 1-10				Gemiddelde	0.035			-0.192			0.035			-0.173			2.81			36.666			36.666			-4.91			0.521			6.5884			1493.53			0.0561176
				Standdaard deviatie	0.706417			0.349251			0.847953			0.365597			5.37942			38.9027			38.9027			17.5476			0.831089			17.2671			2197.61			0.366074
				Gem -/- 2x SD	-1.37783			-0.890501			-1.66091			-0.904194			-7.94883			-41.1395			-41.1395			-40.0051			-1.14118			-27.9457			-2901.68			-0.676031
				Gem +/+ 2x SD	1.44783			0.506501			1.73091			0.558194			13.5688			114.471			114.471			30.1851			2.18318			41.1225			5888.74			0.788266
Based on pigs 12-17				Gemiddelde	-0.296			-0.05			-0.36			-0.054			-0.332			7.188			16.338			-0.166			0.078			-3.70592			299.668			0.375501
				Standdaard deviatie	1.87085			0.89608			1.90851			0.932129			5.11628			41.7001			41.3745			36.6718			1.87696			33.5877			2620.65			0.919469
				Gem -/- 2x SD	-4.03769			-1.84216			-4.17701			-1.91826			-10.5646			-76.2122			-66.411			-73.5096			-3.67592			-70.8814			-4941.63			-1.46344
				Gem +/+ 2x SD	3.44569			1.74216			3.45701			1.81026			9.90056			90.5882			99.087			73.1776			3.83192			63.4696			5540.97			2.21444

## Sheet: Data trial 3 deel 2
Trial!	Volgnr!	Zeugnr!	Gras_ketonen	Bitgrd_ketonen	Delta_ketonen	Gras_chol	Bitgrd_chol	Delta_chol	Gras_HDL	Bitgrd_HDL	Delta_HDL	Gras_triglyc	Bitgrd_triglyc	Delta_triglyc	Gras_chol_HDL	Bitgrd_chol_HDL	Delta_chol_HDL	Gras_LDL	Bitgrd_LDL	Delta_LDL	Gras_gew_begin	Bitgrd_gew_begin	Delta_gew_begin	Gras_gew_eind	Bitgrd_gew_eind	Delta_gew_eind	Gras_voerrest	Bitgrd_voerrest	Delta_voerrest	Gras_perc_voerrest	Bitgrd_perc_voerrest	Delta_perc_voerrest	Gras_chol_HDL_berek	Bitgrd_chol_HDL_berek	Delta_chol_HDL_berek	Gras_LDL_berek	Bitgrd_LDL_berek	Delta_LDL_berek	Gras_voeropname	Bitgrd_voeropname	Delta_voeropname
3	1	322519	0	0.5	-0.5	5.3	3.93	1.37	1.78	1.71	0.07	0.89	0.79	0.1	3	2.3	0.7	3.13	1.86	1.27	95.2	95.4	-0.2	95	95.2	-0.2	0	0	0	0	0	0	2.97753	2.29825	0.679282	3.11545	1.86091	1.25455	0.5	0.5	0
3	2	226026	0	0	0	6.36	5.02	1.34	2.22	1.97	0.25	0.74	0.59	0.15	2.9	2.6	0.3	3.8	2.79	1.01	79	79.5	-0.5	79.5	80.3	-0.8	0	0	0	0	0	0	2.86486	2.54822	0.316642	3.80364	2.78182	1.02182	0.5	0.5	0
3	3	223651	0	0	0	2.72	3.1	-0.38	1.47	1.66	-0.19	0.72	1.03	-0.31	1.8	1.9	-0.1	0.93	0.98	-0.05	98.7	96.7	2	98.4	98.7	-0.3	0	0	0	0	0	0	1.85034	1.86747	-0.0171297	0.922727	0.971818	-0.0490909	0.5	0.5	0
3	4	324922	0	0	0	3.52	3.13	0.39	1.91	1.68	0.23	1.02	0.72	0.3	1.8	1.9	-0.1	1.14	1.14	0	108.9	109.3	-0.4	109.3	109.6	-0.3	0	0	0	0	0	0	1.84293	1.8631	-0.0201633	1.14636	1.12273	0.0236364	0.5	0.5	0
3	5	322779	0	0	0	3.57	3.78	-0.21	1.91	2.02	-0.11	0.65	0.72	-0.07	1.9	1.9	0	1.37	1.45	-0.08	100.4	98.9	1.5	100.1	100.4	-0.3	0	0	0	0	0	0	1.86911	1.87129	-0.00217718	1.36455	1.43273	-0.0681818	0.5	0.5	0
3	6	225848	0	0	0	5.02	4.5	0.52	2.12	2.2	-0.08	1.48	0.89	0.59	2.4	2	0.4	2.22	1.91	0.31	89.8	90.7	-0.9	90.7	91.5	-0.8	0	0	0	0	0	0	2.36792	2.04545	0.32247	2.22727	1.89545	0.331818	0.5	0.5	0
3	7	322621	0	0	0	2.59	3.18	-0.59	1.27	1.55	-0.28	0.55	1	-0.45	*	*	*	*	*	*	86.8	86.7	0.1	85.8	86.8	-1	50.71	41	9.71	2.64	2.2	0.44	2.03937	2.05161	-0.0122428	1.07	1.17545	-0.105455	0.4868	0.489	-0.0022
3	8	222427	0	0	0	4.19	3.41	0.78	2.07	1.6	0.47	1.11	1.24	-0.13	2	2.1	-0.1	1.63	1.24	0.39	92.2	94.2	-2	94.2	95.2	-1	40	51	-11	2	2.55	-0.55	2.02415	2.13125	-0.107095	1.61545	1.24636	0.369091	0.49	0.48725	0.00275
3	9	222659	0.2	0.1	0.1	3.96	3.83	0.13	1.63	1.91	-0.28	0.61	0.64	-0.03	2.4	2	0.4	2.07	1.63	0.44	92.2	91.3	0.9	92.3	92.2	0.1	0	0	0	0	0	0	2.42945	2.00524	0.424212	2.05273	1.62909	0.423636	0.5	0.5	0
3	10	224300	0	0	0	5.07	5.41	-0.34	1.89	2.17	-0.28	1.15	1.23	-0.08	2.7	2.5	0.2	2.66	2.69	-0.03	98.2	96.8	1.4	98.7	98.2	0.5	0	0	0	0	0	0	2.68254	2.49309	0.189452	2.65727	2.68091	-0.0236364	0.5	0.5	0
3	12	324506	0	0	0	3.83	2.95	0.88	1.86	1.53	0.33	1.25	0.94	0.31	2.1	1.9	0.2	1.4	1.01	0.39	87.4	88.8	-1.4	88.8	89	-0.2	0	0	0	0	0	0	2.05914	1.9281	0.131035	1.40182	0.992727	0.409091	0.5	0.5	0
3	13	321092	0	0	0	4.27	4.47	-0.2	1.53	1.53	0	1	1.4	-0.4	2.8	2.9	-0.1	2.3	2.33	-0.03	68.5	67.5	1	68	68.5	-0.5	0	0	0	0	0	0	2.79085	2.92157	-0.130719	2.28545	2.30364	-0.0181818	0.5	0.5	0
3	14	222791	0	0	0	4.99	5.56	-0.57	2.38	2.59	-0.21	0.91	1.06	-0.15	*	*	*	*	*	*	103.5	103.7	-0.2	103.8	103.5	0.3	0	0	0	0	0	0	2.09664	2.14672	-0.0500795	2.19636	2.48818	-0.291818	0.5	0.5	0
3	15	326168	0	0	0	6.34	5.12	1.22	2.43	1.78	0.65	0.97	0.89	0.08	2.6	2.9	-0.3	3.47	2.95	0.52	88.9	90.6	-1.7	90.6	90.2	0.4	0	0	0	0	0	0	2.60905	2.8764	-0.267351	3.46909	2.93545	0.533636	0.5	0.5	0
3	16	324286	*	*	*	*	*	*	*	*	*	*	*	*	*	*	*	*	*	*	*	*	*	*	*	*	*	*	*	*	*	*	*	*	*	*	*	*	*	*	*
3	17	326907	0	0.1	-0.1	6.34	5.95	0.39	1.68	1.76	-0.08	1.02	1.49	-0.47	3.8	3.4	0.4	4.19	3.52	0.67	84.3	83.6	0.7	84	84.3	-0.3	0	0	0	0	0	0	3.77381	3.38068	0.393128	4.19636	3.51273	0.683636	0.5	0.5	0
3	20	221590	0	0	0	3.08	2.59	0.49	1.99	1.76	0.23	0.68	0.67	0.01	*	*	*	*	*	*	80.9	83.1	-2.2	83.1	83.7	-0.6	6.19	19	-12.81	0.31	0.95	-0.64	1.54774	1.47159	0.0761478	0.780909	0.525455	0.255455	0.49845	0.49525	0.0032
Based on all pigs				Gemiddelde	-0.03125			0.32625			0.045			-0.034375			0.146154			0.37			-0.11875			-0.3125			-0.88125			-0.046875			0.120338			0.296875			0.000234375
				Standdaard deviatie	0.126089			0.646596			0.277646			0.283438			0.276281			0.409239			1.25709			0.452597			4.78901			0.233257			0.241187			0.41255			0.00116629
				Gem -/- 2x SD	-0.283428			-0.966941			-0.510293			-0.601251			-0.406409			-0.448479			-2.63293			-1.21769			-10.4593			-0.51339			-0.362035			-0.528226			-0.0020982
				Gem +/+ 2x SD	0.220928			1.61944			0.600293			0.532501			0.698716			1.18848			2.39543			0.592693			8.69678			0.41964			0.602711			1.12198			0.00256695
Based on pigs 1-10				Gemiddelde	-0.04			0.301			-0.02			0.007			0.188889			0.362222			0.19			-0.41			-0.129			-0.011			0.177325			0.317818			5.5e-05
				Standdaard deviatie	0.156205			0.668318			0.2504			0.282455			0.268512			0.459922			1.18021			0.465725			4.63808			0.222461			0.240708			0.453101			0.00111231
				Gem -/- 2x SD	-0.35241			-1.03564			-0.520799			-0.557911			-0.348135			-0.557622			-2.17042			-1.34145			-9.40516			-0.455922			-0.304091			-0.588385			-0.00216961
				Gem +/+ 2x SD	0.27241			1.63764			0.480799			0.571911			0.725913			1.28207			2.55042			0.52145			9.14716			0.433922			0.658741			1.22402			0.00227961
Based on pigs 12-17				Gemiddelde	-0.02			0.344			0.138			-0.126			0.05			0.3875			-0.32			-0.06			0			0			0.0152027			0.263273			0
				Standdaard deviatie	0.04			0.661532			0.311987			0.292068			0.269258			0.260612			1.08333			0.349857			0			0			0.228751			0.362879			0
				Gem -/- 2x SD	-0.1			-0.979063			-0.485974			-0.710137			-0.488516			-0.133725			-2.48666			-0.759714			0			0			-0.4423			-0.462486			0
				Gem +/+ 2x SD	0.06			1.66706			0.761974			0.458137			0.588516			0.908725			1.84666			0.639714			0			0			0.472705			0.989032			0

## Sheet: Data trial 4 deel 1
Trial!	Volgnr!	Zeugnr!	Gras_mean_E_gluc	Bitgrd_mean_E_gluc	Delta_mean_E_gluc	Gras_mean_S_gluc	Bitgrd_mean_S_gluc	Delta_mean_S_gluc	Gras_mean_E_gluc_corr	Bitgrd_mean_E_gluc_corr	Delta_mean_E_gluc_corr	Gras_mean_S_gluc_corr	Bitgrd_mean_S_gluc_corr	Delta_mean_S_gluc_corr	Gras_mean_insulin	Bitgrd_mean_insulin	Delta_mean_insulin	Gras_mean_fructo_2_meas	Bitgrd_mean_fructo_2_meas	Delta_mean_fructo_2_meas	Gras_mean_fructo_3_meas	Bitgrd_mean_fructo_3_meas	Delta_mean_fructo_3_meas	Gras_mean_tot_protein	Bitgrd_mean_tot_protein	Delta_mean_tot_protein	Gras_mean_corr_fructo	Bitgrd_mean_corr_fructo	Delta_mean_corr_fructo	Gras_HOMA	Bitgrd_HOMA	Delta_HOMA	Gras_fact_fructo_insulin	Bitgrd_fact_fructo_insulin	Delta_fact_fructo_insulin	Gras_fact_fructo_protein_insulin	Bitgrd_fact_fructo_protein_insulin	Delta_fact_fructo_protein_insulin
4	1	322519	4.55	4.2	0.35	3.25	3.3	-0.05	4.55	4.2	0.35	3.25	3.3	-0.05	19.34	14.86	4.48	411.43	365.91	45.52	411.43	365.91	45.52	108.09	97.5	10.59	3.81	3.75	0.06	62.855	49.038	13.817	7957.06	5437.42	2519.63	0.196813	0.252552	-0.0557389
4	2	226026	3.1	4	-0.9	2.9	3	-0.1	3.1	4	-0.9	2.9	3	-0.1	7.94	9.09	-1.15	372.16	363.74	8.42	372.16	363.74	8.42	82.19	103.03	-20.84	4.53	3.53	1	23.026	27.27	-4.244	2954.95	3306.4	-351.446	0.570283	0.388386	0.181897
4	3	223651	3.2	2.85	0.35	2.6	3.75	-1.15	3.2	2.85	0.35	2.6	3.75	-1.15	14.33	4.64	9.69	335.16	318.76	16.4	335.16	318.76	16.4	114.09	98.89	15.2	2.94	3.22	-0.28	37.258	17.4	19.858	4802.84	1479.05	3323.8	0.205002	0.694694	-0.489692
4	4	324922	2.95	8.33	-5.38	2.5	3.15	-0.65	2.95	7.17	-4.22	2.5	3.15	-0.65	4.42	22.76	-18.34	357.83	375.96	-18.13	357.83	375.96	-18.13	104.69	112.97	-8.28	3.42	3.33	0.09	11.05	71.694	-60.644	1581.61	8556.85	-6975.24	0.773302	0.14622	0.627082
4	5	322779	2.95	3.35	-0.4	2.95	4.15	-1.2	2.95	3.57	-0.62	2.95	4.15	-1.2	31.34	19.2	12.14	591.92	277.24	314.68	591.92	277.24	314.68	115	84.19	30.81	5.15	3.29	1.86	92.453	79.68	12.773	18550.8	5323.01	13227.8	0.164235	0.171512	-0.00727668
4	6	225848	3.9	5.8	-1.9	3.85	2.55	1.3	3.9	5.8	-1.9	3.85	2.55	1.3	14.52	17.67	-3.15	291.8	220.61	71.19	291.8	220.61	71.19	98.56	152.31	-53.75	2.96	1.45	1.51	55.902	45.0585	10.8435	4236.94	3898.18	338.757	0.2039	0.081971	0.121929
4	7	322621	3.15	4.15	-1	3.55	3.8	-0.25	3.15	4.15	-1	3.55	3.8	-0.25	10.34	6.9	3.44	388.97	330.8	58.17	388.97	330.8	58.17	158.63	78.39	80.24	2.45	4.22	-1.77	36.707	26.22	10.487	4021.95	2282.52	1739.43	0.237143	0.611583	-0.374441
4	8	222427	3.1	3.2	-0.1	4.15	3.3	0.85	3.1	3.2	-0.1	4.15	3.3	0.85	27.72	13.59	14.13	260.33	308.25	-47.92	260.33	308.25	-47.92	82.22	118.12	-35.9	3.17	2.61	0.56	115.038	44.847	70.191	7216.35	4189.12	3027.23	0.114223	0.192026	-0.0778031
4	9	222659	3.6	3.8	-0.2	2.2	2.45	-0.25	3.6	3.8	-0.2	2.2	2.45	-0.25	4.93	3.37	1.56	325.91	226.84	99.07	325.91	226.84	99.07	116.66	108.33	8.33	2.79	2.09	0.7	10.846	8.2565	2.5895	1606.74	764.451	842.285	0.566668	0.621357	-0.0546886
4	10	224300	3.5	3.1	0.4	3.3	4.3	-1	3.5	3.1	0.4	3.3	4.3	-1	5.7	13.63	-7.93	385.42	274.85	110.57	385.42	274.85	110.57	156	111.67	44.33	2.47	2.46	0.01	18.81	58.609	-39.799	2196.89	3746.21	-1549.31	0.433446	0.180577	0.252868
4	12	324506	6.05	5.4	0.65	4.35	3.15	1.2	6.05	5.4	0.65	4.35	3.15	1.2	4.03	3.76	0.27	403.73	450.84	-47.11	403.73	450.84	-47.11	124.78	118.47	6.31	3.24	3.81	-0.57	17.5305	11.844	5.6865	1627.03	1695.16	-68.1265	0.802862	1.01211	-0.209244
4	13	321092	12.4	14.65	-2.25	12.23	13.13	-0.9	12.4	14.65	-2.25	12.23	13.13	-0.9	2.79	4.69	-1.9	836.65	674.87	161.78	808.92	674.87	134.05	100.53	100.61	-0.08	8.32	6.71	1.61	34.1217	61.5797	-27.458	2334.25	3165.14	-830.887	2.98294	1.43023	1.55271
4	14	222791	5.05	4.3	0.75	3.8	3.75	0.05	5.05	4.3	0.75	3.8	3.75	0.05	3.22	9.51	-6.29	383.13	371.74	11.39	383.13	371.74	11.39	124.34	89.81	34.53	3.08	4.14	-1.06	12.236	35.6625	-23.4265	1233.68	3535.25	-2301.57	0.956928	0.435245	0.521683
4	15	326168	10.8	13.43	-2.63	8.05	7.25	0.8	10.8	12.25	-1.45	8.05	7.25	0.8	3.15	3.24	-0.09	781.81	770.84	10.97	781.81	770.84	10.97	125.91	129.44	-3.53	6.21	5.96	0.25	25.3575	23.49	1.8675	2462.7	2497.52	-34.8201	1.9712	1.83802	0.133177
4	16	324286	13.77	13.6	0.17	13.83	10.93	2.9	13.77	13.6	0.17	13.57	11.13	2.44	*	*	*	766.11	762.96	3.15	766.11	762.96	3.15	103.22	122	-18.78	7.42	6.25	1.17	*	*	*	*	*	*	*	*	*
4	17	326907	8.35	9	-0.65	11.5	11.25	0.25	8.35	9	-0.65	11.5	11.25	0.25	6.64	8.47	-1.83	761.77	704.24	57.53	761.77	704.24	57.53	121.75	104.72	17.03	6.26	6.73	-0.47	76.36	95.2875	-18.9275	5058.15	5964.91	-906.76	0.942295	0.793976	0.148318
4	20	221590	2.4	2.25	0.15	2.85	2.9	-0.05	2.4	2.25	0.15	2.85	2.9	-0.05	15.24	25.43	-10.19	344.83	300.3	44.53	344.83	300.3	44.53	109.94	131	-21.06	3.14	2.29	0.85	43.434	73.747	-30.313	5255.21	7636.63	-2381.42	0.205809	0.0901442	0.115665
Based on all pigs				Gemiddelde	-0.740588			0.102941			-0.615882			0.0758824			-0.3225			52.9535			51.3224			5.00882			0.324706			-3.54369			601.207			0.149153
				Standdaard deviatie	1.51645			1.02677			1.24247			0.956348			8.04103			84.3063			82.4323			31.0128			0.951452			29.1589			4056.36			0.455613
				Gem -/- 2x SD	-3.77349			-1.9506			-3.10082			-1.83681			-16.4046			-115.659			-113.542			-57.0168			-1.5782			-61.8615			-7511.52			-0.762074
				Gem +/+ 2x SD	2.29232			2.15648			1.86906			1.98858			15.7596			221.566			216.187			67.0345			2.22761			54.7741			8713.93			1.06038
Based on pigs 1-10				Gemiddelde	-0.878			-0.25			-0.784			-0.25			1.487			65.797			65.797			7.073			0.374			3.5872			1614.29			0.0124137
				Standdaard deviatie	1.65138			0.781665			1.3387			0.781665			9.29324			95.5303			95.5303			37.3442			0.967866			33.2572			4801.07			0.299298
				Gem -/- 2x SD	-4.18076			-1.81333			-3.4614			-1.81333			-17.0995			-125.264			-125.264			-67.6154			-1.56173			-62.9272			-7987.84			-0.586183
				Gem +/+ 2x SD	2.42476			1.31333			1.8934			1.31333			20.0735			256.858			256.858			81.7614			2.30973			70.1016			11216.4			0.61101
Based on pigs 12-17				Gemiddelde	-0.66			0.716667			-0.463333			0.64			-1.968			32.9517			28.33			5.91333			0.155			-12.4516			-828.432			0.429328
				Standdaard deviatie	1.34178			1.17497			1.10403			1.0369			2.33405			65.1242			56.1885			16.7208			0.961661			13.5765			822.698			0.607446
				Gem -/- 2x SD	-3.34355			-1.63327			-2.6714			-1.4338			-6.63609			-97.2967			-84.0471			-27.5282			-1.76832			-39.6046			-2473.83			-0.785564
				Gem +/+ 2x SD	2.02355			3.06661			1.74473			2.7138			2.70009			163.2			140.707			39.3549			2.07832			14.7014			816.963			1.64422

## Sheet: Data trial 4 deel 2
Trial!	Volgnr!	Zeugnr!	Gras_ketonen	Bitgrd_ketonen	Delta_ketonen	Gras_chol	Bitgrd_chol	Delta_chol	Gras_HDL	Bitgrd_HDL	Delta_HDL	Gras_triglyc	Bitgrd_triglyc	Delta_triglyc	Gras_chol_HDL	Bitgrd_chol_HDL	Delta_chol_HDL	Gras_LDL	Bitgrd_LDL	Delta_LDL	Gras_gew_begin	Bitgrd_gew_begin	Delta_gew_begin	Gras_gew_eind	Bitgrd_gew_eind	Delta_gew_eind	Gras_voerrest	Bitgrd_voerrest	Delta_voerrest	Gras_perc_voerrest	Bitgrd_perc_voerrest	Delta_perc_voerrest	Gras_chol_HDL_berek	Bitgrd_chol_HDL_berek	Delta_chol_HDL_berek	Gras_LDL_berek	Bitgrd_LDL_berek	Delta_LDL_berek	Gras_voeropname	Bitgrd_voeropname	Delta_voeropname
4	1	322519	*	*	*	4.5	4.22	0.28	1.68	1.66	0.02	0.95	0.77	0.18	2.7	2.5	0.2	2.39	2.22	0.17	95.6	95	0.6	97.1	95.6	1.5	0	0	0	0	0	0	2.67857	2.54217	0.136403	2.38818	2.21	0.178182	0.5	0.5	0
4	2	226026	*	*	*	5.72	4.4	1.32	2.12	1.99	0.13	0.58	0.64	-0.06	2.7	2.2	0.5	3.34	2.12	1.22	80.3	81	-0.7	81	82.5	-1.5	0	0	0	0	0	0	2.69811	2.21106	0.487058	3.33636	2.11909	1.21727	0.5	0.5	0
4	3	223651	*	*	*	2.79	2.77	0.02	1.45	1.66	-0.21	1.14	0.78	0.36	1.9	1.7	0.2	0.83	0.78	0.05	98.7	98.4	0.3	99.7	98.7	1	0	0	0	0	0	0	1.92414	1.66867	0.255463	0.821818	0.755455	0.0663636	0.5	0.5	0
4	4	324922	*	*	*	3.88	2.92	0.96	1.91	1.58	0.33	0.95	1.02	-0.07	2	1.9	0.1	1.55	0.88	0.67	109.6	109.1	0.5	109.1	110.8	-1.7	0	0	0	0	0	0	2.03141	1.8481	0.183312	1.53818	0.876364	0.661818	0.5	0.5	0
4	5	322779	*	*	*	3.36	3.29	0.07	1.5	1.86	-0.36	1.17	0.64	0.53	2.2	1.8	0.4	1.35	1.14	0.21	100.2	100.1	0.1	100.2	100.2	0	0	0	0	0	0	0	2.24	1.76882	0.471183	1.32818	1.13909	0.189091	0.5	0.5	0
4	6	225848	*	*	*	5.51	6.21	-0.7	2.43	2.59	-0.16	1.15	1.24	-0.09	2.3	2.4	-0.1	2.56	3.05	-0.49	91.5	90.9	0.6	90.9	92.1	-1.2	0	0	0	0	0	0	2.26749	2.39768	-0.130194	2.55727	3.05636	-0.499091	0.5	0.5	0
4	7	322621	*	*	*	2.59	2.59	0	0.85	0.88	-0.03	1.09	0.82	0.27	*	*	*	*	*	*	86.2	85.8	0.4	86.1	86.2	-0.1	66.67	60	6.67	3.67	3	0.67	3.04706	2.94318	0.103877	1.24455	1.33727	-0.0927273	0.48165	0.485	-0.00335
4	8	222427	*	*	*	4.42	3.16	1.26	1.63	2.25	-0.62	1.49	1.05	0.44	2.7	1.4	1.3	2.12	0.44	1.68	95.2	94.9	0.3	94.9	94.9	0	0	41	-41	0	2.05	-2.05	2.71166	1.40444	1.30721	2.11273	0.432727	1.68	0.5	0.48975	0.01025
4	9	222659	*	*	*	4.37	4.24	0.13	2.59	1.89	0.7	0.59	0.63	-0.04	*	*	*	*	*	*	93	92.3	0.7	93.8	93	0.8	0	0	0	0	0	0	1.68726	2.24339	-0.556128	1.51182	2.06364	-0.551818	0.5	0.5	0
4	10	224300	*	*	*	4.6	4.84	-0.24	1.81	1.81	0	2.36	1.15	1.21	2.5	2.7	-0.2	1.73	2.51	-0.78	98.7	98.7	0	99.1	98.7	0.4	0	0	0	0	0	0	2.54144	2.67403	-0.132597	1.71727	2.50727	-0.79	0.5	0.5	0
4	12	324506	*	*	*	3.88	2.92	0.96	1.89	1.29	0.6	0.86	1.12	-0.26	2.1	2.3	-0.2	1.6	1.14	0.46	89	91.4	-2.4	91.4	92.2	-0.8	0	0	0	0	0	0	2.05291	2.26357	-0.210656	1.59909	1.12091	0.478182	0.5	0.5	0
4	13	321092	0.2	0.2	0	4.58	3.85	0.73	1.58	1.45	0.13	0.95	0.94	0.01	2.9	2.7	0.2	2.59	1.99	0.6	67.7	68	-0.3	67.8	67.7	0.1	0	0	0	0	0	0	2.89873	2.65517	0.243562	2.56818	1.97273	0.595455	0.5	0.5	0
4	14	222791	*	*	*	3.62	4.01	-0.39	2.48	2.41	0.07	0.63	0.87	-0.24	1.5	1.7	-0.2	0.85	1.22	-0.37	104.6	103.8	0.8	104.4	104.6	-0.2	0	0	0	0	0	0	1.45968	1.6639	-0.204223	0.853636	1.20455	-0.350909	0.5	0.5	0
4	15	326168	0.1	0	0.1	5.07	5.56	-0.49	1.91	1.99	-0.08	1.29	1.4	-0.11	2.6	2.8	-0.2	2.59	2.95	-0.36	90.2	90.1	0.1	90.1	90.5	-0.4	0	0	0	0	0	0	2.65445	2.79397	-0.13952	2.57364	2.93364	-0.36	0.5	0.5	0
4	16	324286	0.1	0	0.1	2.59	2.59	0	0.67	0.59	0.08	1.53	2.16	-0.63	*	*	*	*	*	*	76.8	76	0.8	76	75	1	0	0	0	0	0	0	3.86567	4.38983	-0.524159	1.22455	1.01818	0.206364	0.5	0.5	0
4	17	326907	0	0	0	7.17	6.96	0.21	1.45	1.42	0.03	2.53	2.37	0.16	4.9	4.9	0	4.58	4.45	0.13	83.7	84	-0.3	84.8	83.7	1.1	0	0	0	0	0	0	4.94483	4.90141	0.0434191	4.57	4.46273	0.107273	0.5	0.5	0
4	20	221590	*	*	*	3.29	3.08	0.21	2.12	1.86	0.26	0.79	0.53	0.26	1.5	1.7	-0.2	0.8	0.98	-0.18	83.7	84.2	-0.5	84.2	85.3	-1.1	0	53	-53	0	2.65	-2.65	1.55189	1.65591	-0.104027	0.810909	0.979091	-0.168182	0.5	0.48675	0.01325
Based on all pigs				Gemiddelde	0.05			0.254706			0.0523529			0.112941			0.128571			0.215			0.0588235			-0.0647059			-5.13706			-0.237059			0.0723522			0.151016			0.00118529
				Standdaard deviatie	0.05			0.58066			0.308441			0.391254			0.397184			0.650492			0.756197			0.934276			15.5031			0.794042			0.420325			0.61982			0.00397021
				Gem -/- 2x SD	-0.05			-0.906614			-0.564528			-0.669567			-0.665797			-1.08598			-1.45357			-1.93326			-36.1432			-1.82514			-0.768298			-1.08862			-0.00675513
				Gem +/+ 2x SD	0.15			1.41603			0.669234			0.895449			0.922939			1.51598			1.57122			1.80385			25.8691			1.35103			0.913002			1.39066			0.00912572
Based on pigs 1-10				Gemiddelde	#DIV/0!			0.31			-0.02			0.273			0.3			0.34125			0.28			-0.08			-3.433			-0.138			0.212559			0.205909			0.00069
				Standdaard deviatie	#DIV/0!			0.627599			0.345948			0.380317			0.43589			0.770721			0.389358			1.0284			12.6793			0.667904			0.467793			0.746751			0.00333952
				Gem -/- 2x SD	#DIV/0!			-0.945197			-0.711896			-0.487634			-0.57178			-1.20019			-0.498717			-2.13679			-28.7915			-1.47381			-0.723026			-1.28759			-0.00598904
				Gem +/+ 2x SD	#DIV/0!			1.5652			0.671896			1.03363			1.17178			1.88269			1.05872			1.97679			21.9255			1.19781			1.14814			1.69941			0.00736904
Based on pigs 12-17				Gemiddelde	0.05			0.17			0.138333			-0.178333			-0.08			0.092			-0.216667			0.133333			0			0			-0.131929			0.112727			0
				Standdaard deviatie	0.05			0.535008			0.216288			0.24802			0.16			0.403158			1.07613			0.701586			0			0			0.237018			0.368287			0
				Gem -/- 2x SD	-0.05			-0.900016			-0.294243			-0.674373			-0.4			-0.714315			-2.36893			-1.26984			0			0			-0.605966			-0.623846			0
				Gem +/+ 2x SD	0.15			1.24002			0.57091			0.317707			0.24			0.898315			1.93559			1.5365			0			0			0.342108			0.8493			0

## Sheet: Data trial 5 deel 1
Trial!	Volgnr!	Zeugnr!	Gras_mean_E_gluc	Bitgrd_mean_E_gluc	Delta_mean_E_gluc	Gras_mean_S_gluc	Bitgrd_mean_S_gluc	Delta_mean_S_gluc	Gras_mean_E_gluc_corr	Bitgrd_mean_E_gluc_corr	Delta_mean_E_gluc_corr	Gras_mean_S_gluc_corr	Bitgrd_mean_S_gluc_corr	Delta_mean_S_gluc_corr	Gras_mean_insulin	Bitgrd_mean_insulin	Delta_mean_insulin	Gras_mean_fructo_2_meas	Bitgrd_mean_fructo_2_meas	Delta_mean_fructo_2_meas	Gras_mean_fructo_3_meas	Bitgrd_mean_fructo_3_meas	Delta_mean_fructo_3_meas	Gras_mean_tot_protein	Bitgrd_mean_tot_protein	Delta_mean_tot_protein	Gras_mean_corr_fructo	Bitgrd_mean_corr_fructo	Delta_mean_corr_fructo	Gras_HOMA	Bitgrd_HOMA	Delta_HOMA	Gras_fact_fructo_insulin	Bitgrd_fact_fructo_insulin	Delta_fact_fructo_insulin	Gras_fact_fructo_protein_insulin	Bitgrd_fact_fructo_protein_insulin	Delta_fact_fructo_protein_insulin
5	1	322519	3.27	3.4	-0.13	2.75	2.9	-0.15	3.27	3.4	-0.13	2.75	2.9	-0.15	12.34	22.58	-10.24	454.52	491.78	-37.26	454.52	491.78	-37.26	84.33	89.42	-5.09	5.39	5.5	-0.11	33.935	65.482	-31.547	5608.78	11104.4	-5495.62	0.436773	0.243564	0.193209
5	2	226026	3.25	2.7	0.55	2.8	2.65	0.15	3.25	2.7	0.55	2.8	2.53	0.27	9.3	14.69	-5.39	443.97	516.61	-72.64	443.97	516.61	-72.64	89.78	82.36	7.42	4.95	6.27	-1.32	26.04	38.9285	-12.8885	4128.92	7589	-3460.08	0.53173	0.426997	0.104733
5	3	223651	*	*	*	3.35	3.8	-0.45	*	*	*	3.35	3.8	-0.45	2.31	9.54	-7.23	382.98	269.54	113.44	382.98	269.54	113.44	90.64	85.36	5.28	4.23	3.16	1.07	7.7385	36.252	-28.5135	884.684	2571.41	-1686.73	1.82913	0.330994	1.49813
5	4	324922	4.9	3.43	1.47	3.9	3.2	0.7	4.9	3.7	1.2	3.9	3.2	0.7	22.39	18.56	3.83	424.1	294.94	129.16	424.1	294.94	129.16	73.72	66.19	7.53	5.75	4.46	1.29	87.321	59.392	27.929	9495.6	5474.09	4021.51	0.256938	0.240084	0.0168542
5	5	322779	2.53	4.15	-1.62	3.05	3.2	-0.15	2.53	4.15	-1.62	3.05	3.2	-0.15	15.3	9.42	5.88	279.42	394.29	-114.87	279.42	394.29	-114.87	76.28	75.56	0.72	3.66	5.22	-1.56	46.665	30.144	16.521	4275.13	3714.21	560.914	0.239417	0.553953	-0.314536
5	6	225848	3.1	3.1	0	2.65	2.75	-0.1	3.1	3.1	0	2.65	2.75	-0.1	7.22	15.83	-8.61	196.17	169.19	26.98	196.17	169.19	26.98	88.38	88.22	0.16	2.22	1.92	0.3	19.133	43.5325	-24.3995	1416.35	2678.28	-1261.93	0.307427	0.121151	0.186276
5	7	322621	3	3.15	-0.15	3.85	2.9	0.95	2.67	3.15	-0.48	3.85	2.9	0.95	8.74	14.1	-5.36	248.66	247.94	0.72	248.66	247.94	0.72	107.75	129.25	-21.5	2.31	1.92	0.39	33.649	40.89	-7.241	2173.29	3495.95	-1322.67	0.264045	0.136049	0.127995
5	8	222427	3.5	3.1	0.4	3.6	3.55	0.05	3.5	3.1	0.4	3.6	3.55	0.05	6.61	11.27	-4.66	260.91	272.61	-11.7	260.91	269.6	-8.69	127.97	91.28	36.69	2.04	2.99	-0.95	23.796	40.0085	-16.2125	1724.62	3072.31	-1347.7	0.308447	0.264998	0.0434496
5	9	222659	3.7	2.95	0.75	2.9	3.35	-0.45	3.7	2.95	0.75	2.9	3.35	-0.45	9.12	11.28	-2.16	263.23	238.54	24.69	263.23	238.54	24.69	91.34	93.59	-2.25	2.88	2.55	0.33	26.448	37.788	-11.34	2400.66	2690.73	-290.074	0.315995	0.225955	0.0900391
5	10	224300	3.75	4.2	-0.45	2.75	2.9	-0.15	3.75	4.2	-0.45	2.75	2.9	-0.15	5.48	6.98	-1.5	471.29	283.35	187.94	471.29	283.35	187.94	181.09	132.81	48.28	2.6	2.13	0.47	15.07	20.242	-5.172	2582.67	1977.78	604.886	0.474912	0.305659	0.169253
5	12	324506	3.25	3.05	0.2	3.95	4.6	-0.65	3.25	3.05	0.2	3.95	4.6	-0.65	16	16.15	-0.15	503	529.06	-26.06	503	529.06	-26.06	91.14	85.14	6	5.52	6.21	-0.69	63.2	74.29	-11.09	8048	8544.32	-496.319	0.344936	0.384768	-0.0398315
5	13	321092	12.73	13.5	-0.77	11.4	12.45	-1.05	12.73	13.5	-0.77	11.4	12.45	-1.05	5.03	5.92	-0.89	743.73	728.3	15.43	732.15	733.15	-1	76.61	74.64	1.97	9.71	9.76	-0.05	57.342	73.704	-16.362	3740.96	4311.54	-570.574	1.93002	1.64823	0.281793
5	14	222791	3.2	3.65	-0.45	3.25	3.7	-0.45	3.45	3.65	-0.2	3.25	3.7	-0.45	7.15	6.56	0.59	203.43	216.01	-12.58	227.19	228.8	-1.61	88.11	84.17	3.94	2.31	2.57	-0.26	23.2375	24.272	-1.0345	1454.52	1417.03	37.4989	0.322912	0.391212	-0.0683008
5	15	326168	9.2	8.45	0.75	10.53	7.7	2.83	9.2	8.45	0.75	10.53	7.7	2.83	3.88	4.47	-0.59	692.06	700.36	-8.3	692.06	700.36	-8.3	79.17	75.56	3.61	8.74	9.27	-0.53	40.8564	34.419	6.4374	2685.19	3130.61	-445.416	2.25295	2.07359	0.179364
5	16	324286	11.45	13.45	-2	12.3	11.53	0.77	11.45	13.13	-1.68	12.3	11.87	0.43	9.16	5.77	3.39	804.8	787.23	17.57	804.8	787.23	17.57	79.28	76.42	2.86	10.15	10.3	-0.15	112.668	66.5281	46.1399	7371.97	4542.32	2829.65	1.10823	1.78533	-0.677104
5	17	326907	9.35	11.05	-1.7	8.88	10.65	-1.77	9.35	11.05	-1.7	9.1	10.65	-1.55	5.46	8.22	-2.76	608.28	746	-137.72	608.28	746	-137.72	130.11	128.43	1.68	4.68	5.81	-1.13	48.4848	87.543	-39.0582	3321.21	6132.12	-2810.91	0.856249	0.706644	0.149606
5	20	221590	2.5	2.65	-0.15	2.65	2.6	0.05	2.5	2.55	-0.05	2.65	2.6	0.05	10.27	10.74	-0.47	294.05	265.55	28.5	294.05	265.55	28.5	124.36	148.54	-24.18	2.36	1.79	0.57	27.2155	27.924	-0.7085	3019.89	2852.01	167.887	0.230234	0.166456	0.0637786
5	21	229447	*	*	*	16.18	13.73	2.45	*	*	*	15.63	14.03	1.6	1	1.1	-0.1	677.23	731.17	-53.94	677.23	731.17	-53.94	132.79	117.25	15.54	5.1	6.24	-1.14	16.18	15.103	1.077	677.23	804.287	-127.057	5.10001	5.66908	-0.569076
5	22	227501	9.27	6.35	2.92	4.95	4.4	0.55	8.15	6.35	1.8	4.95	4.4	0.55	7.91	8.42	-0.51	485.48	343.04	142.44	485.48	343.04	142.44	141.39	164.14	-22.75	3.43	2.09	1.34	39.1545	37.048	2.1065	3840.15	2888.4	951.75	0.434086	0.248209	0.185877
5	24	229978	*	*	*	8.45	12.23	-3.78	*	*	*	8.45	12.4	-3.95	3.6	3.87	-0.27	709.06	682.44	26.62	709.06	682.44	26.62	99.63	102.31	-2.68	7.12	6.67	0.45	30.42	47.3301	-16.9101	2552.62	2641.04	-88.4268	1.97693	1.7236	0.25333
Based on all pigs				Gemiddelde	-0.0223529			-0.0325			-0.0841176			-0.0835			-1.86			11.921			11.7985			3.1615			-0.084			-6.11332			-511.47			0.0937422
				Standdaard deviatie	1.16013			1.34047			0.958222			1.27676			3.99319			80.1575			80.0339			16.6448			0.839032			19.6539			1993.99			0.408119
				Gem -/- 2x SD	-2.34262			-2.71343			-2.00056			-2.63702			-9.84638			-148.394			-148.269			-30.128			-1.76206			-45.4211			-4499.46			-0.722495
				Gem +/+ 2x SD	2.29792			2.64843			1.83233			2.47002			6.12638			172.236			171.866			36.451			1.59406			33.1945			3476.52			0.909979
Based on pigs 1-10				Gemiddelde	0.0911111			0.04			0.0244444			0.052			-3.544			24.646			24.947			7.724			-0.009			-9.2864			-967.748			0.211541
				Standdaard deviatie	0.814963			0.434051			0.784136			0.438561			4.91243			89.5171			89.3993			19.2715			0.920364			17.9747			2403.1			0.451016
				Gem -/- 2x SD	-1.53882			-0.828101			-1.54383			-0.825123			-13.3689			-154.388			-153.852			-30.819			-1.84973			-45.2358			-5773.95			-0.69049
				Gem +/+ 2x SD	1.72104			0.908101			1.59272			0.929123			6.28086			203.68			203.746			46.267			1.83173			26.663			3838.46			1.11357
Based on pigs 12-17 and 21-24				Gemiddelde	-0.15			-0.122222			-0.228571			-0.248889			-0.143333			-4.06			-4.66667			1.13			-0.24			-3.18822			-79.9783			-0.0338158
				Standdaard deviatie	1.54258			1.9414			1.18455			1.83277			1.51945			70.0625			69.7124			9.62741			0.738301			21.8269			1396.51			0.335156
				Gem -/- 2x SD	-3.23515			-4.00501			-2.59767			-3.91442			-3.18224			-144.185			-144.092			-18.1248			-1.7166			-46.842			-2872.99			-0.704127
				Gem +/+ 2x SD	2.93515			3.76057			2.14053			3.41664			2.89557			136.065			134.758			20.3848			1.2366			40.4655			2713.03			0.636496

## Sheet: Data trial 5 deel 2
Trial!	Volgnr!	Zeugnr!	Gras_ketonen	Bitgrd_ketonen	Delta_ketonen	Gras_chol	Bitgrd_chol	Delta_chol	Gras_HDL	Bitgrd_HDL	Delta_HDL	Gras_triglyc	Bitgrd_triglyc	Delta_triglyc	Gras_chol_HDL	Bitgrd_chol_HDL	Delta_chol_HDL	Gras_LDL	Bitgrd_LDL	Delta_LDL	Gras_gew_begin	Bitgrd_gew_begin	Delta_gew_begin	Gras_gew_eind	Bitgrd_gew_eind	Delta_gew_eind	Gras_voerrest	Bitgrd_voerrest	Delta_voerrest	Gras_perc_voerrest	Bitgrd_perc_voerrest	Delta_perc_voerrest	Gras_chol_HDL_berek	Bitgrd_chol_HDL_berek	Delta_chol_HDL_berek	Gras_LDL_berek	Bitgrd_LDL_berek	Delta_LDL_berek	Gras_voeropname	Bitgrd_voeropname	Delta_voeropname
5	1	322519	*	*	*	3.31	4.81	-1.5	1.5	1.55	-0.05	0.65	1.02	-0.37	2.2	3.1	-0.9	1.53	2.79	-1.26	97.2	97.1	0.1	97.9	97.2	0.7	0	0	0	0	0	0	2.20667	3.10323	-0.896559	1.51455	2.79636	-1.28182	0.5	0.5	0
5	2	226026	*	*	*	5.38	4.24	1.14	2.07	1.97	0.1	0.67	0.51	0.16	2.6	2.2	0.4	*	*	*	82.5	83.2	-0.7	83.2	83.3	-0.1	7.5	3.33	4.17	0.5	0.17	0.33	2.59903	2.15228	0.44675	3.00545	2.03818	0.967273	0.4975	0.49915	-0.00165
5	3	223651	*	*	*	2.59	2.59	0	1.47	1.35	0.12	0.62	0.69	-0.07	*	*	*	*	*	*	96.8	99.7	-2.9	97.1	96.8	0.3	0	83.33	-83.33	0	4.17	-4.17	1.7619	1.91852	-0.156614	0.838182	0.926364	-0.0881818	0.5	0.47915	0.02085
5	4	324922	*	*	*	3.7	2.79	0.91	1.6	1.58	0.02	1.21	1.04	0.17	2.3	1.8	0.5	1.55	0.75	0.8	110.8	111.1	-0.3	111.1	110.7	0.4	0	0	0	0	0	0	2.3125	1.76582	0.546677	1.55	0.737273	0.812727	0.5	0.5	0
5	5	322779	*	*	*	3.18	3.57	-0.39	1.91	1.73	0.18	0.51	0.55	-0.04	1.7	2.1	-0.4	*	*	*	98.6	100.2	-1.6	98.2	98.6	-0.4	0	6	-6	0	0.4	-0.4	1.66492	2.06358	-0.398662	1.03818	1.59	-0.551818	0.5	0.498	0.002
5	6	225848	*	*	*	7.09	3.7	3.39	2.28	1.99	0.29	1.31	0.81	0.5	3.1	1.9	1.2	4.22	1.35	2.87	92.1	94	-1.9	94	93.4	0.6	0	0	0	0	0	0	3.10965	1.8593	1.25035	4.21455	1.34182	2.87273	0.5	0.5	0
5	7	322621	*	*	*	2.82	3.54	-0.72	1.55	1.6	-0.05	0.51	0.64	-0.13	1.8	2.2	-0.4	*	*	*	87.2	86.1	1.1	87.3	87.2	0.1	44	40	4	2.2	2	0.2	1.81935	2.2125	-0.393145	1.03818	1.64909	-0.610909	0.489	0.49	-0.001
5	8	222427	*	*	*	3.72	3.34	0.38	2.07	1.78	0.29	0.88	1.17	-0.29	1.8	1.9	-0.1	1.27	1.03	0.24	94.9	95.6	-0.7	95.6	95.9	-0.3	6.67	25	-18.33	1.17	2	-0.83	1.7971	1.8764	-0.079303	1.25	1.02818	0.221818	0.49415	0.49	0.00415
5	9	222659	*	*	*	2.66	3.7	-1.04	1.94	2.12	-0.18	0.53	0.59	-0.06	1.4	1.7	-0.3	0.49	1.32	-0.83	93.4	93.8	-0.4	92.4	93.4	-1	20	0	20	1	0	1	1.37113	1.74528	-0.374149	0.479091	1.31182	-0.832727	0.495	0.5	-0.005
5	10	224300	*	*	*	4.53	3.88	0.65	1.68	1.6	0.08	0.76	0.96	-0.2	2.7	2.4	0.3	2.51	1.84	0.67	99.6	99.1	0.5	99.2	99.6	-0.4	0	0	0	0	0	0	2.69643	2.425	0.271429	2.50455	1.84364	0.660909	0.5	0.5	0
5	12	324506	*	*	*	2.9	2.59	0.31	1.37	1.32	0.05	0.98	1.09	-0.11	*	*	*	*	*	*	92.2	92.6	-0.4	92.6	92.9	-0.3	0	0	0	0	0	0	2.11679	1.96212	0.154667	1.08455	0.774545	0.31	0.5	0.5	0
5	13	321092	0.2	0	0.2	3.78	4.29	-0.51	1.6	1.63	-0.03	0.95	0.94	0.01	2.4	2.6	-0.2	1.76	2.25	-0.49	67.5	67.8	-0.3	67.1	67.5	-0.4	0	0	0	0	0	0	2.3625	2.6319	-0.269402	1.74818	2.23273	-0.484545	0.5	0.5	0
5	14	222791	*	*	*	2.79	3.75	-0.96	2.2	2.48	-0.28	0.6	0.94	-0.34	1.3	1.5	-0.2	0.34	0.85	-0.51	103.6	104.4	-0.8	103.4	103.6	-0.2	0	0	0	0	0	0	1.26818	1.5121	-0.243915	0.317273	0.842727	-0.525455	0.5	0.5	0
5	15	326168	0	0.2	-0.2	3.05	3.03	0.02	1.81	2.07	-0.26	0.86	0.51	0.35	1.7	1.5	0.2	0.85	0.72	0.13	90.5	91.5	-1	91.5	91.6	-0.1	40	0	40	2	0	2	1.68508	1.46377	0.221315	0.849091	0.728182	0.120909	0.49	0.5	-0.01
5	16	324286	0	0.1	-0.1	6.65	4.76	1.89	1.78	1.35	0.43	3.07	2.71	0.36	3.7	3.5	0.2	3.47	2.17	1.3	75	74.1	0.9	74.1	75.5	-1.4	0	0	0	0	0	0	3.73596	3.52593	0.210029	3.47455	2.17818	1.29636	0.5	0.5	0
5	17	326907	0.1	0	0.1	5.51	5.77	-0.26	1.97	1.55	0.42	1.61	1.28	0.33	2.8	3.7	-0.9	2.82	3.65	-0.83	83.6	84.8	-1.2	84	83.6	0.4	0	0	0	0	0	0	2.79695	3.72258	-0.925626	2.80818	3.63818	-0.83	0.5	0.5	0
5	20	221590	*	*	*	3.13	2.72	0.41	2.12	1.91	0.21	0.56	0.93	-0.37	1.5	1.4	0.1	0.75	0.39	0.36	85.3	84.3	1	84.3	84.8	-0.5	15	10	5	2	0.5	1.5	1.47642	1.42408	0.0523313	0.755455	0.387273	0.368182	0.49	0.4975	-0.0075
5	21	229447	0.2	0.2	0	3.23	3.1	0.13	0.88	1.03	-0.15	2.78	2.63	0.15	3.7	3	0.7	1.09	0.88	0.21	52.7	52	0.7	52	54.6	-2.6	0	0	0	0	0	0	3.67045	3.00971	0.660746	1.08636	0.874545	0.211818	0.5	0.5	0
5	22	227501	0	0	0	3.65	2.9	0.75	1.78	1.86	-0.08	0.78	0.84	-0.06	2	1.6	0.4	1.53	0.67	0.86	66.2	66.7	-0.5	66.7	68.6	-1.9	0	3.33	-3.33	0	0.17	-0.17	2.05056	1.55914	0.491422	1.51545	0.658182	0.857273	0.5	0.49915	0.00085
5	24	229978	0	0	0	3.13	3.57	-0.44	1.24	1.37	-0.13	0.73	1.44	-0.71	2.5	2.6	-0.1	1.55	1.55	0	53.2	54.6	-1.4	54.7	53.2	1.5	0	0	0	0	0	0	2.52419	2.60584	-0.0816459	1.55818	1.54545	0.0127273	0.5	0.5	0
Based on all pigs				Gemiddelde	0			0.208			0.049			-0.036			0.0277778			0.234667			-0.49			-0.28			-1.891			-0.027			0.0243348			0.175364			0.000135
				Standdaard deviatie	0.119523			1.07663			0.202704			0.293469			0.516189			0.988034			1.00792			0.901443			21.5799			1.1325			0.510153			0.912365			0.00566249
				Gem -/- 2x SD	-0.239046			-1.94525			-0.356408			-0.622938			-1.0046			-1.7414			-2.50584			-2.08289			-45.0508			-2.292			-0.995972			-1.64937			-0.01119
				Gem +/+ 2x SD	0.239046			2.36125			0.454408			0.550938			1.06015			2.21074			1.52584			1.52289			41.2688			2.238			1.04464			2.00009			0.01146
Based on pigs 1-10				Gemiddelde	#DIV/0!			0.282			0.08			-0.033			0.0333333			0.415			-0.68			-0.01			-7.949			-0.387			0.0216776			0.217			0.001935
				Standdaard deviatie	#DIV/0!			1.31885			0.143248			0.241166			0.592546			1.33082			1.12499			0.502892			26.6785			1.3375			0.584715			1.13516			0.00668749
				Gem -/- 2x SD	#DIV/0!			-2.35569			-0.206496			-0.515332			-1.15176			-2.24665			-2.92998			-1.01578			-61.3059			-3.062			-1.14775			-2.05331			-0.01144
				Gem +/+ 2x SD	#DIV/0!			2.91969			0.366496			0.449332			1.21843			3.07665			1.56998			0.995783			45.4079			2.288			1.19111			2.48731			0.01531
Based on pigs 12-17 and 21-24				Gemiddelde	0			0.103333			-0.00333333			-0.00222222			0.0125			0.08375			-0.444444			-0.555556			4.07444			0.203333			0.0241766			0.107677			-0.00101667
				Standdaard deviatie	0.119523			0.788444			0.248641			0.336478			0.451214			0.673014			0.749979			1.16725			12.744			0.637425			0.445391			0.638284			0.00318713
				Gem -/- 2x SD	-0.239046			-1.47356			-0.500615			-0.675178			-0.889927			-1.26228			-1.9444			-2.89005			-21.4135			-1.07152			-0.866605			-1.16889			-0.00739092
				Gem +/+ 2x SD	0.239046			1.68022			0.493948			0.670733			0.914927			1.42978			1.05551			1.77894			29.5624			1.47818			0.914958			1.38425			0.00535759

[truncated: 10 more sheets: Data trial 6 deel 1, Data trial 6 deel 2, Data trial 7 deel 1, Data trial 7 deel 2, Data trial 8 deel 1, Data trial 8 deel 2, Data trial 9 deel 1, Data trial 9 deel 2, Data trial 10 deel 1, Data trial 10 deel 2]
